# Supplementary material for: Organ-specific transcriptional regulation by HFR1 and HY5 in response to shade in Arabidopsis
Source: Front Plant Sci. 2024 Jul 31;15:1430639. doi: 10.3389/fpls.2024.1430639 (PMC11322348; doi:10.3389/fpls.2024.1430639)
Supplement: Supplementary file 2 [file Table_1.xlsx]

## Sheet: Supp Table 1
Supplementary Table 1. List of primers
Primers	Sequence (5’ to 3’)	Purpose
Salk_049497-LP	5'-AACGGAGACGTCATCTTTTTG-3'	hfr1-5 genotyping
Salk_049497-RP	5'-GTAGCCGTAGCCCCATTTTAG-3'
LBa1	5'-TGGTTCACGTAGTGGGCCATCG-3'
hy5-215 FP	5'-TCCACATTTGGAGATCAAAGAAG-3'	hy5-215 genotyping
hy5-215 mRP	5'-TATCTCCTCATCGCTTTCAATTAT-3'
UBQ11 qFP	5'-GCAGATTTTCGTTAAAACC-3'	UBQ11 internal reference
UBQ11 qRP	5'-CCAAAGTTCTGCCGTCC-3'
hfr1 qFP	5'-TTGGATTTTTCTTCCCATGC-3'	HFR1 expression analysis
hfr1 qRP	5'-TACAAAACCACCCGGAAAAA-3'
hy5 qFP	5'-TCAGAACGAGAACCAGATGCT-3'	HY5 expression analysis
hy5 qRP	5'-GAAGGAGATCAAAGGCTTGC-3'
phyA qFP	5'-TCTTGGCAGATTTCATGCTG-3'	phyA expression analysis
phyA qRP	5'-CCGGTATGCGTTAACCTGAT-3'
phyB qFP	5'-AGCAAATGGCTGATGGATTC-3'	phyB expression analysis
phyB qRP	5'-CCGTTCTGATTCTCGGATGT-3'

## Sheet: Supp Table 2
Supplementary Table 2. List of hypocotyl target DEGs suppressed by HFR1 and HY5 under shade
	Locus	Gene	Symbol
Response to abscisic acid (GO:0009737)	AT2G21180	uncharacterized protein	AT2G21180
	AT1G30700	FAD-binding Berberine family protein	AT1G30700
	AT1G77120	alcohol dehydrogenase 1	ADH1
	AT2G33700	Protein phosphatase 2C family protein	PP2CG1
	AT5G16360	NC domain-containing protein-like protein	AT5G16360
	AT3G54200	Late embryogenesis abundant (LEA) hydroxyproline-rich glycoprotein family	AT3G54200
	AT2G38610	RNA-binding KH domain-containing protein	AT2G38610
	AT5G01300	PEBP (phosphatidylethanolamine-binding protein) family protein	AT5G01300
	AT5G01520	RING/U-box superfamily protein	AIRP2
	AT3G59220	pirin	PRN
	AT3G51810	Stress induced protein	EM1
	AT2G38750	annexin 4	ANNAT4
	AT5G40730	arabinogalactan protein 24	AGP24
	AT5G55180	O-Glycosyl hydrolases family 17 protein	AT5G55180
	AT5G11260	Basic-leucine zipper (bZIP) transcription factor family protein	HY5
	AT5G62490	HVA22 homologue B	HVA22B
	AT2G26290	root-specific kinase 1	ARSK1
	AT3G05880	Low temperature and salt responsive protein family	RCI2A
	AT5G62770	membrane-associated kinase regulator, putative (DUF1645)	AT5G62770
	AT4G26080	Protein phosphatase 2C family protein	ABI1
	AT4G28520	cruciferin 3	CRU3
	AT5G45630	senescence regulator (Protein of unknown function, DUF584)	AT5G45630
	AT1G53300	tetratricopetide-repeat thioredoxin-like 1	TTL1
	AT1G16130	wall associated kinase-like 2	WAKL2
	AT5G03610	GDSL-like Lipase/Acylhydrolase superfamily protein	AT5G03610
	AT2G46270	G-box binding factor 3	GBF3
	AT3G51920	calmodulin 9	CAM9
	AT5G45820	CBL-interacting protein kinase 20	CIPK20
	AT2G41380	S-adenosyl-L-methionine-dependent methyltransferases superfamily protein	AT2G41380
	AT2G36530	Enolase	LOS2
	AT1G64950	cytochrome P450, family 89, subfamily A, polypeptide 5	CYP89A5
	AT2G34355	Major facilitator superfamily protein	AT2G34355
	AT2G21820	seed maturation protein	AT2G21820
	AT5G50720	HVA22 homologue E	HVA22E
	AT4G38680	glycine rich protein 2	GRP2
	AT5G11790	N-MYC downregulated-like 2	NDL2
	AT4G01870	tolB protein-like protein	AT4G01870
	AT5G11740	arabinogalactan protein 15	AGP15
	AT4G12735	uncharacterized protein	AT4G12735
	AT3G54770	RNA-binding (RRM/RBD/RNP motifs) family protein	ARP1
	AT1G62660	Glycosyl hydrolases family 32 protein	AT1G62660
	AT4G33905	Peroxisomal membrane 22 kDa (Mpv17/PMP22) family protein	AT4G33905
	AT2G31990	Exostosin family protein	AT2G31990
	AT3G29575	ABI five binding protein 3	AFP3
	AT1G16610	arginine/serine-rich 45	SR45
	AT5G46050	peptide transporter 3	PTR3
	AT4G03820	transmembrane protein, putative (DUF3537)	AT4G03820
	AT3G15730	phospholipase D alpha 1	PLDALPHA1
	AT3G13600	calmodulin-binding family protein	AT3G13600
	AT2G46950	cytochrome P450, family 709, subfamily B, polypeptide 2	CYP709B2
	AT2G32140	transmembrane receptor	AT2G32140
	AT2G32150	Haloacid dehalogenase-like hydrolase (HAD) superfamily protein	AT2G32150
	AT5G46230	hypothetical protein (Protein of unknown function, DUF538)	AT5G46230
	AT5G43880	methyl-coenzyme M reductase II subunit gamma, putative (DUF3741)	TRM21
	AT4G34000	abscisic acid responsive elements-binding factor 3	ABF3
	AT3G04010	O-Glycosyl hydrolases family 17 protein	AT3G04010
	AT5G09620	Octicosapeptide/Phox/Bem1p family protein	AT5G09620
	AT4G15610	Uncharacterized protein family (UPF0497)	AT4G15610
	AT3G22910	ATPase E1-E2 type family protein / haloacid dehalogenase-like hydrolase family protein	AT3G22910
	AT5G12010	nuclease	AT5G12010
	AT5G44050	MATE efflux family protein	AT5G44050
	AT3G52800	A20/AN1-like zinc finger family protein	AT3G52800
	AT4G00700	C2 calcium/lipid-binding plant phosphoribosyltransferase family protein	AT4G00700
	AT4G36700	RmlC-like cupins superfamily protein	AT4G36700
	AT5G17490	RGA-like protein 3	RGL3
	AT1G02000	UDP-D-glucuronate 4-epimerase 2	GAE2
	AT1G54100	aldehyde dehydrogenase 7B4	ALDH7B4
	AT4G21930	senescence regulator (Protein of unknown function, DUF584)	AT4G21930
	AT4G36600	Late embryogenesis abundant (LEA) protein	AT4G36600
	AT4G33467	uncharacterized protein	AT4G33467
	AT2G15020	uncharacterized protein	AT2G15020
	AT5G14920	Gibberellin-regulated family protein	AT5G14920
	AT1G21670	DPP6 amino-terminal domain protein	AT1G21670
	AT5G53590	SAUR-like auxin-responsive protein family	AT5G53590
	AT2G32690	glycine-rich protein 23	GRP23
	AT1G02816	pectinesterase (Protein of unknown function, DUF538)	AT1G02816
	AT5G58680	ARM repeat superfamily protein	AT5G58680
	AT1G31880	DZC (Disease resistance/zinc finger/chromosome condensation-like region) domain containing protein	BRX
	AT2G22470	arabinogalactan protein 2	AGP2
	AT2G39800	delta1-pyrroline-5-carboxylate synthase 1	P5CS1
	AT2G01890	purple acid phosphatase 8	PAP8
	AT1G65720	uncharacterized protein	AT1G65720
	AT3G18490	Eukaryotic aspartyl protease family protein	ASPG1
	AT2G47180	galactinol synthase 1	GolS1
	AT1G03070	Bax inhibitor-1 family protein	AT1G03070
	AT1G49500	transcription initiation factor TFIID subunit 1b-like protein	AT1G49500
	AT2G39980	HXXXD-type acyl-transferase family protein	AT2G39980
	AT2G32510	mitogen-activated protein kinase kinase kinase 17	MAPKKK17
	AT5G25930	kinase family with leucine-rich repeat domain-containing protein	AT5G25930
	AT5G41900	alpha/beta-Hydrolases superfamily protein	AT5G41900
	AT3G43670	Copper amine oxidase family protein	AT3G43670
	AT1G76180	Dehydrin family protein	ERD14
	AT3G28210	zinc finger (AN1-like) family protein	PMZ
	AT3G14280	LL-diaminopimelate aminotransferase	AT3G14280
	AT1G17360	LOW protein: protein phosphatase 1 regulatory subunit-like protein	AT1G17360
	AT2G17840	Senescence/dehydration-associated protein-like protein	ERD7
	AT1G68670	myb-like transcription factor family protein	AT1G68670
	AT2G47770	TSPO(outer membrane tryptophan-rich sensory protein)-like protein	TSPO
	AT4G27520	early nodulin-like protein 2	ENODL2
	AT1G10270	glutamine-rich protein 23	GRP23
	AT5G54300	cotton fiber-like protein (DUF761)	AT5G54300
	AT1G68620	alpha/beta-Hydrolases superfamily protein	AT1G68620
	AT5G44610	microtubule-associated protein 18	MAP18
	AT3G58490	Phosphatidic acid phosphatase (PAP2) family protein	SPP1
	AT4G24960	HVA22 homologue D	HVA22D
	AT3G58450	Adenine nucleotide alpha hydrolases-like superfamily protein	AT3G58450
	AT4G34710	arginine decarboxylase 2	ADC2
	AT2G40170	Stress induced protein	GEA6
	AT3G14595	Ribosomal protein L18ae family	AT3G14595
	AT4G22710	cytochrome P450, family 706, subfamily A, polypeptide 2	CYP706A2
	AT2G30550	alpha/beta-Hydrolases superfamily protein	AT2G30550
	AT5G13330	uncharacterized protein	Rap2.6L
	AT3G50980	dehydrin xero 1	XERO1
	AT3G02410	alpha/beta-Hydrolases superfamily protein	ICME-LIKE2
	AT5G64260	EXORDIUM like 2	EXL2
	AT2G15970	cold regulated 413 plasma membrane 1	COR413-PM1
	AT1G76640	Calcium-binding EF-hand family protein	AT1G76640
	AT5G18470	Curculin-like (mannose-binding) lectin family protein	AT5G18470
	AT4G04840	methionine sulfoxide reductase B6	MSRB6
	AT2G20770	GCR2-like 2	GCL2
	AT4G22770	AT hook motif DNA-binding family protein	AT4G22770
	AT3G14680	cytochrome P450, family 72, subfamily A, polypeptide 14	CYP72A14
	AT5G49690	UDP-Glycosyltransferase superfamily protein	AT5G49690
	AT5G49700	Putative AT-hook DNA-binding family protein	AT5G49700
	AT1G58340	MATE efflux family protein	ZF14
	AT5G10730	NAD(P)-binding Rossmann-fold superfamily protein	AT5G10730
	AT4G21120	amino acid transporter 1	AAT1
	AT5G54530	serine protease, putative (Protein of unknown function, DUF538)	AT5G54530
	AT1G12845	uncharacterized protein	AT1G12845
	AT1G30360	Early-responsive to dehydration stress protein (ERD4)	ERD4
	AT1G20440	cold-regulated 47	COR47
	AT5G52300	CAP160 protein	LTI65
	AT3G26450	Polyketide cyclase/dehydrase and lipid transport superfamily protein	AT3G26450
	AT2G20142	Toll-Interleukin-Resistance (TIR) domain family protein	AT2G20142
	AT5G52310	low-temperature-responsive protein 78 (LTI78) / desiccation-responsive protein 29A (RD29A)	LTI78
	AT5G59490	Haloacid dehalogenase-like hydrolase (HAD) superfamily protein	AT5G59490
	AT1G17940	Endosomal targeting BRO1-like domain-containing protein	AT1G17940
	AT5G35460	uncharacterized protein	AT5G35460
	AT5G57050	Protein phosphatase 2C family protein	ABI2
	AT1G20630	catalase 1	CAT1
	AT1G66880	Protein kinase superfamily protein	AT1G66880
	AT2G38400	alanine:glyoxylate aminotransferase 3	AGT3
	AT1G61890	MATE efflux family protein	AT1G61890
	AT3G44190	FAD/NAD(P)-binding oxidoreductase family protein	AT3G44190
	AT4G25570	Cytochrome b561/ferric reductase transmembrane protein family	ACYB-2
	AT1G18100	PEBP (phosphatidylethanolamine-binding protein) family protein	E12A11
	AT3G46450	SEC14 cytosolic factor family protein / phosphoglyceride transfer family protein	AT3G46450
	AT4G16750	Integrase-type DNA-binding superfamily protein	AT4G16750
Response to jasmonic acid (GO:0009753)	AT5G58680	ARM repeat superfamily protein	AT5G58680
	AT1G30700	FAD-binding Berberine family protein	AT1G30700
	AT1G74430	myb domain protein 95	MYB95
	AT5G16360	NC domain-containing protein-like protein	AT5G16360
	AT5G13930	Chalcone and stilbene synthase family protein	TT4
	AT5G18860	inosine-uridine preferring nucleoside hydrolase family protein	NSH3
	AT4G12730	FASCICLIN-like arabinogalactan 2	FLA2
	AT1G74420	fucosyltransferase 3	FUT3
	AT5G07010	sulfotransferase 2A	ST2A
	AT5G08240	uncharacterized protein	AT5G08240
	AT2G18690	uncharacterized protein	AT2G18690
	AT5G42930	alpha/beta-Hydrolases superfamily protein	AT5G42930
	AT4G35720	DUF241 domain protein, putative (DUF241)	AT4G35720
	AT4G22230	defensin-like protein	AT4G22230
	AT3G16470	Mannose-binding lectin superfamily protein	JR1
	AT2G44940	Integrase-type DNA-binding superfamily protein	AT2G44940
	AT3G59440	Calcium-binding EF-hand family protein	AT3G59440
	AT5G55180	O-Glycosyl hydrolases family 17 protein	AT5G55180
	AT3G50480	homolog of RPW8 4	HR4
	AT3G15280	uncharacterized protein	AT3G15280
	AT5G65280	GCR2-like 1	GCL1
	AT3G43670	Copper amine oxidase family protein	AT3G43670
	AT1G03990	Long-chain fatty alcohol dehydrogenase family protein	AT1G03990
	AT5G02230	Haloacid dehalogenase-like hydrolase (HAD) superfamily protein	AT5G02230
	AT1G05340	cysteine-rich TM module stress tolerance protein	AT1G05340
	AT1G07750	RmlC-like cupins superfamily protein	AT1G07750
	AT3G62070	uncharacterized protein	AT3G62070
	AT5G44390	FAD-binding Berberine family protein	AT5G44390
	AT5G54300	cotton fiber-like protein (DUF761)	AT5G54300
	AT1G53560	Ribosomal protein L18ae family	AT1G53560
	AT3G55950	CRINKLY4 related 3	CCR3
	AT2G26690	Major facilitator superfamily protein	AT2G26690
	AT4G20860	FAD-binding Berberine family protein	AT4G20860
	AT1G71110	uncharacterized protein	AT1G71110
	AT3G09940	monodehydroascorbate reductase	MDHAR
	AT1G63720	hydroxyproline-rich glycoprotein family protein	AT1G63720
	AT3G15510	NAC domain containing protein 2	NAC2
	AT4G34710	arginine decarboxylase 2	ADC2
	AT2G41380	S-adenosyl-L-methionine-dependent methyltransferases superfamily protein	AT2G41380
	AT2G41410	Calcium-binding EF-hand family protein	AT2G41410
	AT2G18193	P-loop containing nucleoside triphosphate hydrolases superfamily protein	AT2G18193
	AT1G11670	MATE efflux family protein	AT1G11670
	AT5G11790	N-MYC downregulated-like 2	NDL2
	AT4G01870	tolB protein-like protein	AT4G01870
	AT3G48450	RPM1-interacting protein 4 (RIN4) family protein	AT3G48450
	AT5G13330	uncharacterized protein	Rap2.6L
	AT2G30500	Kinase interacting (KIP1-like) family protein	NET4B
	AT5G64260	EXORDIUM like 2	EXL2
	AT1G17620	Late embryogenesis abundant (LEA) hydroxyproline-rich glycoprotein family	AT1G17620
	AT2G35710	Nucleotide-diphospho-sugar transferases superfamily protein	PGSIP7
	AT1G08200	UDP-D-apiose/UDP-D-xylose synthase 2	AXS2
	AT1G76640	Calcium-binding EF-hand family protein	AT1G76640
	AT4G04840	methionine sulfoxide reductase B6	MSRB6
	AT3G52500	Eukaryotic aspartyl protease family protein	AT3G52500
	AT1G70170	matrix metalloproteinase	MMP
	AT4G35060	Heavy metal transport/detoxification superfamily protein	HIPP25
	AT1G15380	Lactoylglutathione lyase / glyoxalase I family protein	GLYI4
	AT5G46050	peptide transporter 3	PTR3
	AT1G17750	PEP1 receptor 2	PEPR2
	AT4G37760	squalene epoxidase 3	SQE3
	AT4G22970	separase	ESP
	AT2G32140	transmembrane receptor	AT2G32140
	AT1G69150	Cysteine/Histidine-rich C1 domain family protein	AT1G69150
	AT3G04010	O-Glycosyl hydrolases family 17 protein	AT3G04010
	AT5G59490	Haloacid dehalogenase-like hydrolase (HAD) superfamily protein	AT5G59490
	AT2G37025	TRF-like 8	TRFL8
	AT1G19180	jasmonate-zim-domain protein 1	JAZ1
	AT3G56400	WRKY DNA-binding protein 70	WRKY70
	AT5G12010	nuclease	AT5G12010
	AT5G44050	MATE efflux family protein	AT5G44050
	AT2G34810	FAD-binding Berberine family protein	AT2G34810
	AT1G66880	Protein kinase superfamily protein	AT1G66880
	AT1G78230	Outer arm dynein light chain 1 protein	AT1G78230
	AT5G09800	ARM repeat superfamily protein	AT5G09800
	AT1G54095	DUF1677 family protein, putative (DUF1677)	AT1G54095
	AT4G29270	HAD superfamily, subfamily IIIB acid phosphatase	AT4G29270
	AT4G26850	GDP-L-galactose phosphorylase 1	VTC2
	AT2G38400	alanine:glyoxylate aminotransferase 3	AGT3
	AT1G73080	PEP1 receptor 1	PEPR1
	AT5G53590	SAUR-like auxin-responsive protein family	AT5G53590
	AT4G16750	Integrase-type DNA-binding superfamily protein	AT4G16750
plant epidermis development (GO:0090558)	AT5G42700	AP2/B3-like transcriptional factor family protein	AT5G42700
	AT4G34720	"ATPase, F0/V0 complex, subunit C protein"	AVA-P1
	AT5G47740	Adenine nucleotide alpha hydrolases-like superfamily protein	AT5G47740
	AT5G61650	CYCLIN P4;2	CYCP4;2
	AT2G16760	Calcium-dependent phosphotriesterase superfamily protein	AT2G16760
	AT5G42500	Disease resistance-responsive (dirigent-like protein) family protein	AT5G42500
	AT5G37540	Eukaryotic aspartyl protease family protein	AT5G37540
	AT4G12730	FASCICLIN-like arabinogalactan 2	FLA2
	AT3G11700	FASCICLIN-like arabinogalactan protein 18 precursor	FLA18
	AT2G27360	GDSL-like Lipase/Acylhydrolase superfamily protein	AT2G27360
	AT3G18170	Glycosyltransferase family 61 protein	AT3G18170
	AT5G44020	"HAD superfamily, subfamily IIIB acid phosphatase"	AT5G44020
	AT2G22560	Kinase interacting (KIP1-like) family protein	NET2D
	AT3G52470	Late embryogenesis abundant (LEA) hydroxyproline-rich glycoprotein family	AT3G52470
	AT3G28040	Leucine-rich receptor-like protein kinase family protein	AT3G28040
	AT5G01890	Leucine-rich receptor-like protein kinase family protein	AT5G01890
	AT2G22170	"Lipase/lipooxygenase, PLAT/LH2 family protein"	PLAT2
	AT1G11670	MATE efflux family protein	AT1G11670
	AT2G16980	Major facilitator superfamily protein	AT2G16980
	AT3G29250	NAD(P)-binding Rossmann-fold superfamily protein	SDR4
	AT1G78230	Outer arm dynein light chain 1 protein	AT1G78230
	AT2G18193	P-loop containing nucleoside triphosphate hydrolases superfamily protein	AT2G18193
	AT4G28940	Phosphorylase superfamily protein	AT4G28940
	AT2G43150	Proline-rich extensin-like family protein	AT2G43150
	AT2G20300	Protein kinase superfamily protein	ALE2
	AT2G21880	RAB GTPase homolog 7A	RAB7A
	AT1G04360	RING/U-box superfamily protein	AT1G04360
	AT2G46780	RNA-binding (RRM/RBD/RNP motifs) family protein	AT2G46780
	AT2G46170	Reticulon family protein	AT2G46170
	AT1G07750	RmlC-like cupins superfamily protein	AT1G07750
	AT2G45750	S-adenosyl-L-methionine-dependent methyltransferases superfamily protein	AT2G45750
	AT1G01630	Sec14p-like phosphatidylinositol transfer family protein	AT1G01630
	AT1G72880	Survival protein SurE-like phosphatase/nucleotidase	AT1G72880
	AT2G47440	Tetratricopeptide repeat (TPR)-like superfamily protein	AT2G47440
	AT1G08200	UDP-D-apiose/UDP-D-xylose synthase 2	AXS2
	AT5G06570	alpha/beta-Hydrolases superfamily protein	AT5G06570
	AT2G22470	arabinogalactan protein 2	AGP2
	AT3G13600	calmodulin-binding family protein	AT3G13600
	AT1G80240	"choice-of-anchor C domain protein, putative (Protein of unknown function, DUF642)"	DGR1
	AT2G46950	"cytochrome P450, family 709, subfamily B, polypeptide 2"	CYP709B2
	AT3G14680	"cytochrome P450, family 72, subfamily A, polypeptide 14"	CYP72A14
	AT2G25160	"cytochrome P450, family 82, subfamily F, polypeptide 1"	CYP82F1
	AT4G22230	defensin-like protein	AT4G22230
	AT4G31840	early nodulin-like protein 15	ENODL15
	AT1G21310	extensin 3	EXT3
	AT1G10020	formin-like protein	DUF1005
	AT5G17330	glutamate decarboxylase	GAD
	AT3G17420	glyoxysomal protein kinase 1	GPK1
	AT1G22230	nucleolar GTP-binding protein	AT1G22230
	AT2G48080	"oxidoreductase, 2OG-Fe(II) oxygenase family protein"	AT2G48080
	AT4G28230	uncharacterized protein	AT4G28230
	AT4G38920	vacuolar-type H[+]-ATPase C3	VHA-C3
lignin biosynthetic process (GO:0009809)	AT1G05850	Chitinase family protein	POM1
	AT3G19450	GroES-like zinc-binding alcohol dehydrogenase family protein	ATCAD4
	AT1G29690	MAC/Perforin domain-containing protein	CAD1
	AT5G54160	O-methyltransferase 1	OMT1
	AT5G05340	Peroxidase superfamily protein	PRX52
	AT4G34050	S-adenosyl-L-methionine-dependent methyltransferases superfamily protein	CCoAOMT1
	AT3G17390	S-adenosylmethionine synthetase family protein	MTO3
	AT4G01070	UDP-Glycosyltransferase superfamily protein	GT72B1
	AT1G07890	ascorbate peroxidase 1	APX1
	AT1G61810	beta-glucosidase 45	BGLU45
	AT1G15950	cinnamoyl coa reductase 1	CCR1
	AT1G80820	cinnamoyl coa reductase	CCR2
	AT4G34230	cinnamyl alcohol dehydrogenase 5	CAD5
	AT4G39330	cinnamyl alcohol dehydrogenase 9	CAD9
	AT2G40890	"cytochrome P450, family 98, subfamily A, polypeptide 3"	CYP98A3
	AT5G48930	hydroxycinnamoyl-CoA shikimate/quinate hydroxycinnamoyl transferase	HCT
	AT5G03260	laccase 11	LAC11
	AT1G52760	lysophospholipase 2	LysoPL2
	AT2G36880	methionine adenosyltransferase 3	MAT3
plant-type cell wall biogenesis (GO:0009832)	AT5G42500	Disease resistance-responsive (dirigent-like protein) family protein	AT5G42500
	AT2G35860	FASCICLIN-like arabinogalactan protein 16 precursor	FLA16
	AT3G11700	FASCICLIN-like arabinogalactan protein 18 precursor	FLA18
	AT4G01410	Late embryogenesis abundant (LEA) hydroxyproline-rich glycoprotein family	AT4G01410
	AT2G26730	Leucine-rich repeat protein kinase family protein	AT2G26730
	AT2G22170	"Lipase/lipooxygenase, PLAT/LH2 family protein"	PLAT2
	AT3G07320	O-Glycosyl hydrolases family 17 protein	AT3G07320
	AT4G34480	O-Glycosyl hydrolases family 17 protein	AT4G34480
	AT1G78040	Pollen Ole e 1 allergen and extensin family protein	AT1G78040
	AT1G41830	SKU5-similar 6	SKS6
	AT1G45010	"TRAM, LAG1 and CLN8 (TLC) lipid-sensing domain containing protein"	AT1G45010
	AT1G08200	UDP-D-apiose/UDP-D-xylose synthase 2	AXS2
	AT5G44260	Zinc finger C-x8-C-x5-C-x3-H type family protein	AT5G44260
	AT2G14890	arabinogalactan protein 9	AGP9
	AT4G36360	beta-galactosidase 3	BGAL3
	AT1G45130	beta-galactosidase 5	BGAL5
	AT4G32410	cellulose synthase 1	CESA1
	AT5G09870	cellulose synthase 5	CESA5
	AT1G29980	"choice-of-anchor C domain protein, putative (Protein of unknown function, DUF642)"	AT1G29980
	AT3G63120	cyclin p1;1	CYCP1;1
	AT4G31840	early nodulin-like protein 15	ENODL15
	AT3G02350	galacturonosyltransferase 9	GAUT9
	AT1G22230	nucleolar GTP-binding protein	AT1G22230
	AT3G02230	reversibly glycosylated polypeptide 1	RGP1
	AT1G45688	uncharacterized protein	AT1G45688
	AT3G49720	uncharacterized protein	AT3G49720
	AT3G57400	uncharacterized protein	AT3G57400
	AT4G11150	vacuolar ATP synthase subunit E1	TUF
unidimensional cell growth (GO:0009826)	AT1G68530	3-ketoacyl-CoA synthase 6	KCS6
	AT4G34720	"ATPase, F0/V0 complex, subunit C protein"	AVA-P1
	AT3G63310	Bax inhibitor-1 family protein	BIL4
	AT1G70420	"DNA ligase-like protein, putative (DUF1645)"	AT1G70420
	AT3G21320	EARLY FLOWERING protein	AT3G21320
	AT2G25310	ER membrane protein complex subunit-like protein (DUF2012)	AT2G25310
	AT2G20370	Exostosin family protein	MUR3
	AT4G12730	FASCICLIN-like arabinogalactan 2	FLA2
	AT3G08930	LMBR1-like membrane protein	AT3G08930
	AT5G62170	LOW protein: M-phase inducer phosphatase-like protein	TRM25
	AT3G08680	Leucine-rich repeat protein kinase family protein	AT3G08680
	AT1G31420	Leucine-rich repeat protein kinase family protein	FEI1
	AT4G38690	PLC-like phosphodiesterases superfamily protein	AT4G38690
	AT2G46780	RNA-binding (RRM/RBD/RNP motifs) family protein	AT2G46780
	AT4G22010	SKU5 similar 4	sks4
	AT1G53730	STRUBBELIG-receptor family 6	SRF6
	AT3G23090	TPX2 (targeting protein for Xklp2) protein family	AT3G23090
	AT2G47440	Tetratricopeptide repeat (TPR)-like superfamily protein	AT2G47440
	AT1G75500	Walls Are Thin 1	WAT1
	AT2G38400	alanine:glyoxylate aminotransferase 3	AGT3
	AT5G39860	basic helix-loop-helix (bHLH) DNA-binding family protein	PRE1
	AT4G34490	cyclase associated protein 1	CAP1
	AT1G20190	expansin 11	EXPA11
	AT2G40610	expansin A8	EXPA8
	AT4G38400	expansin-like A2	EXLA2
	AT1G19110	inter-alpha-trypsin inhibitor heavy chain-like protein	AT1G19110
	AT5G20490	myosin family protein with Dil	XIK
	AT3G49120	peroxidase CB	PRXCB
	AT2G35350	poltergeist like 1	PLL1
	AT2G19760	profilin 1	PRF1
	AT4G22970	separase	ESP
	AT1G75780	tubulin beta-1 chain	TUB1
	AT2G06850	xyloglucan endotransglucosylase/hydrolase 4	XTH4
cell wall organization (GO:0071555)	AT2G28110	Exostosin family protein	FRA8
	AT3G10320	Glycosyltransferase family 61 protein	AT3G10320
	AT4G13340	Leucine-rich repeat (LRR) family protein	LRX3
	AT3G08680	Leucine-rich repeat protein kinase family protein	AT3G08680
	AT3G56310	Melibiase family protein	AT3G56310
	AT5G03760	Nucleotide-diphospho-sugar transferases superfamily protein	ATCSLA09
	AT4G34480	O-Glycosyl hydrolases family 17 protein	AT4G34480
	AT5G01100	O-fucosyltransferase family protein	FRB1
	AT4G26690	PLC-like phosphodiesterase family protein	SHV3
	AT5G45280	Pectinacetylesterase family protein	AT5G45280
	AT1G56550	RhamnoGalacturonan specific Xylosyltransferase 1	RGXT3
	AT5G55480	SHV3-like 1	SVL1
	AT1G65610	Six-hairpin glycosidases superfamily protein	KOR2
	AT1G08200	UDP-D-apiose/UDP-D-xylose synthase 2	AXS2
	AT1G75500	Walls Are Thin 1	WAT1
	AT5G41900	alpha/beta-Hydrolases superfamily protein	AT5G41900
	AT1G71380	cellulase 3	CEL3
	AT4G32410	cellulose synthase 1	CESA1
	AT5G09870	cellulose synthase 5	CESA5
	AT4G39350	cellulose synthase A2	CESA2
	AT3G03050	cellulose synthase-like D3	CSLD3
	AT1G02730	cellulose synthase-like D5	CSLD5
	AT5G16910	cellulose-synthase like D2	CSLD2
	AT1G74420	fucosyltransferase 3	FUT3
	AT3G02350	galacturonosyltransferase 9	GAUT9
	AT1G06490	glucan synthase-like 7	CalS7
	AT5G22940	"glucuronoxylan glucuronosyltransferase, putative"	F8H
	AT4G39010	glycosyl hydrolase 9B18	GH9B18
	AT1G19940	glycosyl hydrolase 9B5	GH9B5
	AT1G75680	glycosyl hydrolase 9B7	GH9B7
	AT2G33570	glycosyltransferase family protein (DUF23)	GALS1
	AT5G44670	glycosyltransferase family protein (DUF23)	GALS2
	AT4G20170	glycosyltransferase family protein (DUF23)	GALS3
	AT5G48930	hydroxycinnamoyl-CoA shikimate/quinate hydroxycinnamoyl transferase	HCT
	AT1G62440	leucine-rich repeat/extensin 2	LRX2
	AT3G02230	reversibly glycosylated polypeptide 1	RGP1
	AT4G30290	xyloglucan endotransglucosylase/hydrolase 19	XTH19
	AT2G06850	xyloglucan endotransglucosylase/hydrolase 4	XTH4
	AT4G37800	xyloglucan endotransglucosylase/hydrolase 7	XTH7
	AT1G11545	xyloglucan endotransglucosylase/hydrolase 8	XTH8

## Sheet: Supp Table 3
Supplementary Table 3. List of hypocotyl target DEGs activated by HFR1 and HY5 under shade
	Locus	Gene	Symbol
response to light stimulus (GO:0009416)	AT2G41000	Chaperone DnaJ-domain superfamily protein	AT2G41000
	AT4G12800	photosystem I subunit l	PSAL
	AT4G38090	ribosomal protein S5 domain protein	AT4G38090
	AT3G49110	peroxidase CA	PRXCA
	AT1G77090	thylakoid lumenal protein (Mog1/PsbP/DUF1795-like photosystem II reaction center PsbP family protein)	AT1G77090
	AT3G26650	glyceraldehyde 3-phosphate dehydrogenase A subunit	GAPA
	AT2G37678	far-red elongated hypocotyl 1	FHY1
	AT5G24690	plant/protein, putative (DUF3411)	AT5G24690
	AT1G77210	sugar transporter 14	STP14
	AT3G17470	Ca2+-activated RelA/spot-like protein	CRSH
	AT2G03390	uvrB/uvrC motif-containing protein	AT2G03390
	AT2G26340	uncharacterized protein	AT2G26340
	AT3G51750	uncharacterized protein	AT3G51750
	AT5G50450	HCP-like superfamily protein with MYND-type zinc finger	AT5G50450
	AT5G40850	urophorphyrin methylase 1	UPM1
	AT1G06460	alpha-crystallin domain 32.1	ACD32.1
	AT4G01935	insulin-induced protein	AT4G01935
	AT4G28706	pfkB-like carbohydrate kinase family protein	AT4G28706
	AT2G29180	uncharacterized protein	AT2G29180
	AT5G41050	Pollen Ole e 1 allergen and extensin family protein	AT5G41050
	AT4G23680	Polyketide cyclase/dehydrase and lipid transport superfamily protein	AT4G23680
	AT3G47070	thylakoid soluble phosphoprotein	AT3G47070
	AT4G01900	nitrogen regulatory P-II-like protein	GLB1
	AT4G00490	beta-amylase 2	BAM2
	AT1G21350	Thioredoxin superfamily protein	AT1G21350
	AT2G17033	pentatricopeptide (PPR) repeat-containing protein	AT2G17033
	AT2G39190	Protein kinase superfamily protein	ATATH8
	AT1G67590	Remorin family protein	AT1G67590
	AT1G02475	Polyketide cyclase/dehydrase and lipid transport superfamily protein	AT1G02475
	AT3G15630	plant/protein	AT3G15630
	AT3G62410	CP12 domain-containing protein 2	CP12-2
	AT4G24090	homer protein	AT4G24090
	AT3G47470	light-harvesting chlorophyll-protein complex I subunit A4	LHCA4
	AT5G14740	carbonic anhydrase 2	CA2
	AT1G07040	plant/protein	AT1G07040
	AT4G38810	Calcium-binding EF-hand family protein	AT4G38810
	AT4G15490	UDP-Glycosyltransferase superfamily protein	UGT84A3
	AT1G80340	gibberellin 3-oxidase 2	GA3OX2
	AT4G24240	WRKY DNA-binding protein 7	WRKY7
	AT5G14910	Heavy metal transport/detoxification superfamily protein	AT5G14910
	AT4G00780	TRAF-like family protein	AT4G00780
	AT3G47560	alpha/beta-Hydrolases superfamily protein	AT3G47560
	AT1G19150	PSI type II chlorophyll a/b-binding protein (Lhca2*1)	LHCA6
	AT2G01870	uncharacterized protein	AT2G01870
	AT1G01420	UDP-glucosyl transferase 72B3	UGT72B3
	AT5G14970	seed maturation-like protein	AT5G14970
	AT1G16880	uridylyltransferase-like protein	ACR11
	AT5G25830	GATA transcription factor 12	GATA12
	AT2G44760	dihydroorotate dehydrogenase	DUF3598
	AT3G60530	GATA transcription factor 4	GATA4
	AT2G32400	glutamate receptor 5	GLR5
	AT1G45474	photosystem I light harvesting complex protein 5	Lhca5
	AT1G50732	uncharacterized protein	AT1G50732
	AT1G17090	uncharacterized protein	AT1G17090
	AT3G09390	metallothionein 2A	MT2A
	AT3G25805	uncharacterized protein	AT3G25805
	AT2G47460	myb domain protein 12	MYB12
	AT1G02150	Tetratricopeptide repeat (TPR)-like superfamily protein	AT1G02150
	AT5G03180	RING/U-box superfamily protein	AT5G03180
	AT1G80920	Chaperone DnaJ-domain superfamily protein	J8
	AT2G45050	GATA transcription factor 2	GATA2
	AT4G03115	Mitochondrial substrate carrier family protein	AT4G03115
	AT1G70900	uncharacterized protein	AT1G70900
	AT3G25870	uncharacterized protein	AT3G25870
	AT2G20260	photosystem I subunit E-2	PSAE-2
	AT2G27680	NAD(P)-linked oxidoreductase superfamily protein	AT2G27680
	AT4G37320	cytochrome P450, family 81, subfamily D, polypeptide 5	CYP81D5
	AT1G51402	uncharacterized protein	AT1G51402
	AT4G39780	Integrase-type DNA-binding superfamily protein	AT4G39780
	AT1G06645	2-oxoglutarate (2OG) and Fe (II)-dependent oxygenase superfamily protein	AT1G06645
	AT4G34750	SAUR-like auxin-responsive protein family	AT4G34750
	AT2G17972	uncharacterized protein	AT2G17972
	AT2G07180	Protein kinase superfamily protein	AT2G07180
	AT5G66550	Maf-like protein	AT5G66550
	AT1G27385	phosphoribosylformylglycinamidine synthase	AT1G27385
	AT1G49975	photosystem I reaction center subunit N	AT1G49975
	AT4G34950	Major facilitator superfamily protein	AT4G34950
	AT4G25130	peptide met sulfoxide reductase 4	PMSR4
	AT1G30040	gibberellin 2-oxidase	GA2OX2
	AT5G35220	Peptidase M50 family protein	EGY1
	AT5G05200	Protein kinase superfamily protein	AT5G05200
	AT5G02940	ion channel POLLUX-like protein, putative (DUF1012)	AT5G02940
	AT4G21210	PPDK regulatory protein	RP1
	AT1G79130	SAUR-like auxin-responsive protein family	AT1G79130
	AT5G52190	Sugar isomerase (SIS) family protein	AT5G52190
	AT1G52590	Putative thiol-disulfide oxidoreductase DCC	AT1G52590
	AT1G32550	2Fe-2S ferredoxin-like superfamily protein	FdC2
	AT4G37540	LOB domain-containing protein 39	LBD39
	AT1G52510	alpha/beta-Hydrolases superfamily protein	AT1G52510
	AT1G13110	cytochrome P450, family 71 subfamily B, polypeptide 7	CYP71B7
	AT1G30380	photosystem I subunit K	PSAK
	AT5G16140	Peptidyl-tRNA hydrolase family protein	AT5G16140
	AT4G14620	hypothetical protein (DUF506)	AT4G14620
	AT1G17970	RING/U-box superfamily protein	AT1G17970
	AT1G76730	NagB/RpiA/CoA transferase-like superfamily protein	COG0212
	AT4G37930	serine transhydroxymethyltransferase 1	SHM1
	AT4G10300	RmlC-like cupins superfamily protein	AT4G10300
	AT1G52870	Peroxisomal membrane 22 kDa (Mpv17/PMP22) family protein	AT1G52870
	AT3G51510	uncharacterized protein	AT3G51510
	AT3G26580	Tetratricopeptide repeat (TPR)-like superfamily protein	AT3G26580
	AT3G51480	glutamate receptor 3.6	GLR3.6
	AT3G05350	Metallopeptidase M24 family protein	AT3G05350
response to cold (GO:0009409)	AT1G03680	thioredoxin M-type 1	THM1
	AT4G15910	drought-induced 21	DI21
	AT3G20930	RNA-binding (RRM/RBD/RNP motifs) family protein	AT3G20930
	AT1G05140	Peptidase M50 family protein	AT1G05140
	AT1G45474	photosystem I light harvesting complex protein 5	Lhca5
	AT3G26650	glyceraldehyde 3-phosphate dehydrogenase A subunit	GAPA
	AT5G04590	sulfite reductase	SIR
	AT1G16515	uncharacterized protein	AT1G16515
	AT2G28900	outer plastid envelope protein 16-1	OEP16-1
	AT2G03440	nodulin-related protein 1	NRP1
	AT4G04330	Chaperonin-like RbcX protein	RbcX1
	AT1G20840	tonoplast monosaccharide transporter1	TMT1
	AT4G06534	uncharacterized protein	AT4G06534
	AT2G46090	Diacylglycerol kinase family protein	LCBK2
	AT1G77145	transmembrane protein, putative (DUF506)(AT1G77145)	AT1G77145
	AT4G01130	GDSL-like Lipase/Acylhydrolase superfamily protein	AT4G01130
	AT1G73540	nudix hydrolase homolog 21	NUDT21
	AT1G22190	Integrase-type DNA-binding superfamily protein	AT1G22190
	AT3G09780	CRINKLY4 related 1	CCR1
	AT5G17890	DA1-related protein 4	DAR4
	AT1G68500	uncharacterized protein	AT1G68500
	AT1G06460	alpha-crystallin domain 32.1	ACD32.1
	AT2G20260	photosystem I subunit E-2	PSAE-2
	AT1G32060	phosphoribulokinase	PRK
	AT3G16500	phytochrome-associated protein 1	PAP1
	AT3G19030	transcription initiation factor TFIID subunit 1b-like protein	AT3G19030
	AT4G09650	F-type H+-transporting ATPase subunit delta	ATPD
	AT3G12490	cystatin B	CYSB
	AT1G09340	chloroplast RNA binding protein	CRB
	AT1G23740	Oxidoreductase, zinc-binding dehydrogenase family protein	AOR
	AT5G38660	acclimation of photosynthesis to environment	APE1
	AT3G53460	chloroplast RNA-binding protein 29	CP29
	AT3G07195	RPM1-interacting protein 4 (RIN4) family protein(AT3G07195)	AT3G07195
	AT3G47470	light-harvesting chlorophyll-protein complex I subunit A4	LHCA4
	AT4G21210	PPDK regulatory protein	RP1
	AT5G14740	carbonic anhydrase 2	CA2
	AT1G32550	2Fe-2S ferredoxin-like superfamily protein	FdC2
	AT4G38840	SAUR-like auxin-responsive protein family	AT4G38840
	AT5G47230	ethylene responsive element binding factor 5	ERF5
	AT1G32928	Avr9/Cf-9 rapidly elicited protein	AT1G32928
	AT2G38330	MATE efflux family protein	AT2G38330
	AT3G12780	phosphoglycerate kinase 1	PGK1
	AT3G11630	Thioredoxin superfamily protein	AT3G11630
	AT4G33980	uncharacterized protein	AT4G33980
	AT5G13650	elongation factor family protein	SVR3
	AT1G75460	ATP-dependent protease La (LON) domain protein(AT1G75460)	AT1G75460
	AT4G36500	uncharacterized protein	AT4G36500
	AT3G54050	high cyclic electron flow 1	HCEF1
	AT4G37930	serine transhydroxymethyltransferase 1	SHM1
	AT5G42900	cold regulated protein 27	COR27
	AT5G48790	LOW PSII ACCUMULATION protein (DUF1995)(AT5G48790)	AT5G48790
	AT1G35460	basic helix-loop-helix (bHLH) DNA-binding superfamily protein(FBH1)	FBH1
	AT4G04020	fibrillin	FIB
	AT1G16880	uridylyltransferase-like protein	ACR11
response to light intensity (GO:0009642)	AT3G19800	E3 ubiquitin-protein ligase, putative (DUF177)(AT3G19800)	AT3G19800
	AT3G46630	DCL protein (DUF3223)(AT3G46630)	AT3G46630
	AT1G02340	basic helix-loop-helix (bHLH) DNA-binding superfamily protein(HFR1)	HFR1
	AT2G16380	Sec14p-like phosphatidylinositol transfer family protein	AT2G16380
	AT4G37330	cytochrome P450, family 81, subfamily D, polypeptide 4	CYP81D4
	AT1G16515	uncharacterized protein	AT1G16515
	AT4G04630	senescence regulator (Protein of unknown function, DUF584)(AT4G04630)	AT4G04630
	AT5G14110	peroxidase (DUF 3339)(AT5G14110)	AT5G14110
	AT5G14740	carbonic anhydrase 2	CA2
	AT4G38810	Calcium-binding EF-hand family protein	AT4G38810
	AT4G06534	uncharacterized protein	AT4G06534
	AT2G36895	D-tagatose-1,6-bisphosphate aldolase subunit	AT2G36895
	AT1G20816	outer envelope pore-like protein	AT1G20816
	AT5G16120	alpha/beta-Hydrolases superfamily protein	AT5G16120
	AT2G38330	MATE efflux family protein	AT2G38330
	AT4G01130	GDSL-like Lipase/Acylhydrolase superfamily protein	AT4G01130
	AT1G75460	ATP-dependent protease La (LON) domain protein(AT1G75460)	AT1G75460
	AT1G14270	CAAX amino terminal protease family protein	AT1G14270
	AT1G06460	alpha-crystallin domain 32.1	ACD32.1
	AT3G01690	alpha/beta-Hydrolases superfamily protein	AT3G01690
	AT5G19190	uncharacterized protein	AT5G19190
	AT2G01860	Tetratricopeptide repeat (TPR)-like superfamily protein(EMB975)	EMB975
	AT1G73750	alpha/beta hydrolase family protein	AT1G73750
	AT3G48350	Cysteine proteinases superfamily protein	CEP3
	AT5G48790	LOW PSII ACCUMULATION protein (DUF1995)(AT5G48790)	AT5G48790
	AT2G29180	uncharacterized protein	AT2G29180
	AT5G14360	Ubiquitin-like superfamily protein	AT5G14360
	AT5G04440	RAP release 2, galactose-binding-like domain protein, putative (DUF1997)	AT5G04440
photosynthesis (GO:0015979)	AT4G12800	photosystem I subunit l	PSAL
	AT2G26550	heme oxygenase 2	HO2
	AT1G30380	photosystem I subunit K	PSAK
	AT2G31790	UDP-Glycosyltransferase superfamily protein	AT2G31790
	AT1G44575	Chlorophyll A-B binding family protein	NPQ4
	AT4G05180	photosystem II subunit Q-2	PSBQ-2
	AT5G19855	Chaperonin-like RbcX protein	RbcX2
	AT1G77090	thylakoid lumenal protein (Mog1/PsbP/DUF1795-like photosystem II reaction center PsbP family protein)	AT1G77090
	AT5G47110	Chlorophyll A-B binding family protein	LIL3:2
	AT1G06460	alpha-crystallin domain 32.1	ACD32.1
	AT5G38660	acclimation of photosynthesis to environment	APE1
	AT2G20260	photosystem I subunit E-2	PSAE-2
	AT3G54050	high cyclic electron flow 1	HCEF1
	AT4G34190	stress enhanced protein 1	SEP1
	AT1G43670	Inositol monophosphatase family protein	FBP
	AT4G04330	Chaperonin-like RbcX protein	RbcX1
	AT5G23440	ferredoxin/thioredoxin reductase subunit A (variable subunit) 1(FTRA1)	FTRA1
	AT1G06680	photosystem II subunit P-1	PSBP-1
	AT1G14150	PsbQ-like 2	PnsL2
	AT4G02770	photosystem I subunit D-1	PSAD-1
	AT4G09650	F-type H+-transporting ATPase subunit delta	ATPD
cellular nitrogen compound biosynthetic process (GO:0044271)	AT1G27385	phosphoribosylformylglycinamidine synthase	AT1G27385
	AT2G28720	Histone superfamily protein	AT2G28720
	AT2G17033	pentatricopeptide (PPR) repeat-containing protein(AT2G17033)	AT2G17033
	AT1G77060	Phosphoenolpyruvate carboxylase family protein	AT1G77060
	AT1G74370	RING/U-box superfamily protein	AT1G74370
	AT3G25805	uncharacterized protein	AT3G25805
	AT5G24690	plant/protein, putative (DUF3411)(AT5G24690)	AT5G24690
	AT4G24090	homer protein	AT4G24090
	AT5G06060	NAD(P)-binding Rossmann-fold superfamily protein(AT5G06060)	AT5G06060
	AT5G14740	carbonic anhydrase 2	CA2
	AT5G52190	Sugar isomerase (SIS) family protein(AT5G52190)	AT5G52190
	AT3G06870	proline-rich family protein	AT3G06870
	AT1G19680	RING/U-box superfamily protein	AT1G19680
	AT1G53903	linoleate 9S-lipoxygenase-4 protein, putative (DUF581)(AT1G53903)	AT1G53903
	AT2G26340	uncharacterized protein	AT2G26340
	AT5G64460	Phosphoglycerate mutase family protein	AT5G64460
	AT1G12250	Pentapeptide repeat-containing protein	AT1G12250
	AT2G38330	MATE efflux family protein	AT2G38330
	AT4G01130	GDSL-like Lipase/Acylhydrolase superfamily protein	AT4G01130
	AT5G16140	Peptidyl-tRNA hydrolase family protein	AT5G16140
	AT5G09650	pyrophosphorylase 6	PPa6
	AT5G18590	Galactose oxidase/kelch repeat superfamily protein	AT5G18590
	AT1G14270	CAAX amino terminal protease family protein	AT1G14270
	AT1G06460	alpha-crystallin domain 32.1	ACD32.1
	AT1G76730	NagB/RpiA/CoA transferase-like superfamily protein	COG0212
	AT2G27680	NAD(P)-linked oxidoreductase superfamily protein(AT2G27680)	AT2G27680
	AT4G01935	insulin-induced protein	AT4G01935
	AT2G01860	Tetratricopeptide repeat (TPR)-like superfamily protein(EMB975)	EMB975
	AT2G42130	Plastid-lipid associated protein PAP / fibrillin family protein	AT2G42130
	AT1G51402	uncharacterized protein	AT1G51402
	AT5G16810	Protein kinase superfamily protein	AT5G16810
	AT2G29180	uncharacterized protein	AT2G29180
	AT2G17972	uncharacterized protein	AT2G17972
	AT5G66530	Galactose mutarotase-like superfamily protein	AT5G66530
	AT3G05350	Metallopeptidase M24 family protein	AT3G05350
	AT5G66550	Maf-like protein	AT5G66550
macromolecular complex assembly (GO:0065003)	AT5G39080	HXXXD-type acyl-transferase family protein	AT5G39080
	AT4G36530	alpha/beta-Hydrolases superfamily protein	AT4G36530
	AT3G19800	E3 ubiquitin-protein ligase, putative (DUF177)(AT3G19800)	AT3G19800
	AT5G16140	Peptidyl-tRNA hydrolase family protein	AT5G16140
	AT1G77060	Phosphoenolpyruvate carboxylase family protein	AT1G77060
	AT4G00780	TRAF-like family protein	AT4G00780
	AT1G75460	ATP-dependent protease La (LON) domain protein(AT1G75460)	AT1G75460
	AT1G06460	alpha-crystallin domain 32.1	ACD32.1
	AT3G62410	CP12 domain-containing protein 2	CP12-2
	AT4G37330	cytochrome P450, family 81, subfamily D, polypeptide 4	CYP81D4
	AT4G30620	Putative BCR, YbaB family COG0718	AT4G30620
	AT5G02940	ion channel POLLUX-like protein, putative (DUF1012)(AT5G02940)	AT5G02940
	AT2G27680	NAD(P)-linked oxidoreductase superfamily protein(AT2G27680)	AT2G27680
	AT3G50270	HXXXD-type acyl-transferase family protein	AT3G50270
	AT5G14740	carbonic anhydrase 2	CA2
	AT5G16810	Protein kinase superfamily protein	AT5G16810
	AT4G37540	LOB domain-containing protein 39	LBD39
	AT2G26340	uncharacterized protein	AT2G26340
	AT5G66530	Galactose mutarotase-like superfamily protein	AT5G66530
	AT1G05950	uncharacterized protein	AT1G05950
	AT1G52510	alpha/beta-Hydrolases superfamily protein	AT1G52510
organonitrogen compound biosynthetic process (GO:1901566)	AT1G27385	phosphoribosylformylglycinamidine synthase	AT1G27385
	AT1G77060	Phosphoenolpyruvate carboxylase family protein	AT1G77060
	AT3G52290	IQ-domain 3	IQD3
	AT1G47490	RNA-binding protein 47C	RBP47C
	AT4G30620	Putative BCR, YbaB family COG0718	AT4G30620
	AT3G49680	branched-chain aminotransferase 3	BCAT3
	AT3G25805	uncharacterized protein	AT3G25805
	AT4G24090	homer protein	AT4G24090
	AT5G49100	vitellogenin-like protein	AT5G49100
	AT1G16650	S-adenosyl-L-methionine-dependent methyltransferases superfamily protein	AT1G16650
	AT4G37540	LOB domain-containing protein 39	LBD39
	AT1G53903	linoleate 9S-lipoxygenase-4 protein, putative (DUF581)(AT1G53903)	AT1G53903
	AT2G26340	uncharacterized protein	AT2G26340
	AT3G15790	methyl-CPG-binding domain 11	MBD11
	AT1G20816	outer envelope pore-like protein	AT1G20816
	AT5G16140	Peptidyl-tRNA hydrolase family protein	AT5G16140
	AT5G14910	Heavy metal transport/detoxification superfamily protein	AT5G14910
	AT1G52100	Mannose-binding lectin superfamily protein	AT1G52100
	AT5G09650	pyrophosphorylase 6	PPa6
	AT5G18590	Galactose oxidase/kelch repeat superfamily protein	AT5G18590
	AT3G47560	alpha/beta-Hydrolases superfamily protein	AT3G47560
	AT3G47570	Leucine-rich repeat protein kinase family protein	AT3G47570
	AT2G27680	NAD(P)-linked oxidoreductase superfamily protein(AT2G27680)	AT2G27679
	AT4G28706	pfkB-like carbohydrate kinase family protein	AT4G28706
	AT1G51402	uncharacterized protein	AT1G51402
	AT5G16810	Protein kinase superfamily protein	AT5G16810
	AT5G66530	Galactose mutarotase-like superfamily protein	AT5G66530
	AT5G57190	phosphatidylserine decarboxylase 2	PSD2
reductive pentose-phosphate cycle (GO:0019253)	AT3G54050	high cyclic electron flow 1	HCEF1
	AT3G12780	phosphoglycerate kinase 1	PGK1
	AT1G12900	glyceraldehyde 3-phosphate dehydrogenase A subunit 2	GAPA-2
	AT2G47400	CP12 domain-containing protein 1	CP12-1
	AT3G26650	glyceraldehyde 3-phosphate dehydrogenase A subunit	GAPA
	AT1G76560	CP12 domain-containing protein 3	CP12-3
	AT3G62410	CP12 domain-containing protein 2	CP12-2
	AT1G32060	phosphoribulokinase	PRK
response to sucrose (GO:0009744)	AT3G26650	glyceraldehyde 3-phosphate dehydrogenase A subunit	GAPA
	AT3G62410	CP12 domain-containing protein 2	CP12-2
	AT1G74670	Gibberellin-regulated family protein	GASA6
	AT2G28900	outer plastid envelope protein 16-1	OEP16-1
	AT3G48350	Cysteine proteinases superfamily protein	CEP3
	AT2G47400	CP12 domain-containing protein 1	CP12-1
	AT4G39795	hypothetical protein (DUF581)	AT4G39795
	AT1G01790	K+ efflux antiporter 1	KEA1
	AT1G20840	tonoplast monosaccharide transporter1	TMT1
	AT1G53903	linoleate 9S-lipoxygenase-4 protein, putative (DUF581)	AT1G53903
	AT2G24150	heptahelical protein 3	HHP3
	AT4G01900	nitrogen regulatory P-II-like protein	GLB1
	AT1G28330	dormancy-associated protein-like 1	DYL1
	AT1G16880	uridylyltransferase-like protein	ACR11
photosystem II assembly (GO:0010207)	AT2G20890	photosystem II reaction center PSB29 protein	PSB29
	AT1G03600	photosystem II family protein	PSB27
	AT5G35220	Peptidase M50 family protein	EGY1
	AT1G73060	Low PSII Accumulation 3	LPA3
	AT3G50820	photosystem II subunit O-2	PSBO2
	AT1G05385	photosystem II 11 kDa protein-like protein	LPA19
	AT4G35760	NAD(P)H dehydrogenase (quinone)s	LTO1
	AT1G71500	Rieske (2Fe-2S) domain-containing protein	AT1G71500

## Sheet: Supp Table 4
Supplementary Table 4. List of cotyledon target DEGs suppressed by HFR1 and HY5 under shade
	Locus	Gene	Symbol
response to wounding (GO:0009611)	AT5G55050	GDSL-like Lipase/Acylhydrolase superfamily protein	AT5G55050
	AT5G20190	Tetratricopeptide repeat (TPR)-like superfamily protein	AT5G20190
	AT1G30700	FAD-binding Berberine family protein	AT1G30700
	AT3G59340	solute carrier family 35 protein (DUF914)	AT3G59340
	AT1G65845	uncharacterized protein	AT1G65845
	AT5G13930	Chalcone and stilbene synthase family protein	TT4
	AT5G15190	uncharacterized protein	AT5G15190
	AT5G38210	Protein kinase family protein	AT5G38210
	AT3G54200	Late embryogenesis abundant (LEA) hydroxyproline-rich glycoprotein family	AT3G54200
	AT5G18860	inosine-uridine preferring nucleoside hydrolase family protein	NSH3
	AT2G18690	uncharacterized protein	AT2G18690
	AT1G12080	Vacuolar calcium-binding protein-like protein	AT1G12080
	AT5G53750	CBS domain-containing protein	AT5G53750
	AT1G51760	peptidase M20/M25/M40 family protein	IAR3
	AT3G16470	Mannose-binding lectin superfamily protein	JR1
	AT2G30100	pentatricopeptide (PPR) repeat-containing protein	AT2G30100
	AT1G04220	3-ketoacyl-CoA synthase 2	KCS2
	AT3G45640	mitogen-activated protein kinase 3	MPK3
	AT1G30755	elongation factor G, putative (DUF668)	AT1G30755
	AT5G63770	diacylglycerol kinase 2	DGK2
	AT3G48000	aldehyde dehydrogenase 2B4	ALDH2B4
	AT2G46370	Auxin-responsive GH3 family protein	JAR1
	AT3G53260	phenylalanine ammonia-lyase 2	PAL2
	AT1G64900	cytochrome P450, family 89, subfamily A, polypeptide 2	CYP89A2
	AT1G03990	Long-chain fatty alcohol dehydrogenase family protein	AT1G03990
	AT5G10300	methyl esterase 5	MES5
	AT5G24810	ABC1 family protein	AT5G24810
	AT2G27660	Cysteine/Histidine-rich C1 domain family protein	AT2G27660
	AT5G44390	FAD-binding Berberine family protein	AT5G44390
	AT2G42490	Copper amine oxidase family protein	AT2G42490
	AT4G29700	Alkaline-phosphatase-like family protein	AT4G29700
	AT3G26910	hydroxyproline-rich glycoprotein family protein	AT3G26910
	AT1G73480	alpha/beta-Hydrolases superfamily protein	AT1G73480
	AT4G38550	phospholipase-like protein (PEARLI 4) family protein	AT4G38550
	AT2G16890	UDP-Glycosyltransferase superfamily protein	AT2G16890
	AT2G30490	cinnamate-4-hydroxylase	C4H
	AT1G68620	alpha/beta-Hydrolases superfamily protein	AT1G68620
	AT5G26280	TRAF-like family protein	AT5G26280
	AT3G55950	CRINKLY4 related 3	CCR3
	AT5G18130	uncharacterized protein	AT5G18130
	AT4G23680	Polyketide cyclase/dehydrase and lipid transport superfamily protein	AT4G23680
	AT3G17770	Dihydroxyacetone kinase	AT3G17770
	AT3G21320	EARLY FLOWERING protein	AT3G21320
	AT2G02450	NAC domain containing protein 35	LOV1
	AT3G49570	response to low sulfur 3	LSU3
	AT5G22500	fatty acid reductase 1	FAR1
	AT1G16500	filamentous hemagglutinin transporter(AT1G16500)	AT1G16500
	AT1G03080	kinase interacting (KIP1-like) family protein	NET1D
	AT1G21310	extensin 3	EXT3
	AT5G05270	Chalcone-flavanone isomerase family protein	CHIL
	AT1G80120	LURP-one-like protein (DUF567)	AT1G80120
	AT1G76360	Protein kinase superfamily protein	AT1G76360
	AT3G27170	chloride channel B	CLC-B
	AT5G41100	hydroxyproline-rich glycoprotein family protein	AT5G41100
	AT5G41120	Esterase/lipase/thioesterase family protein	AT5G41120
	AT3G07195	RPM1-interacting protein 4 (RIN4) family protein	AT3G07195
	AT3G46280	kinase-like protein	AT3G46280
	AT5G18470	Curculin-like (mannose-binding) lectin family protein	AT5G18470
	AT5G48540	receptor-like protein kinase-related family protein	AT5G48540
	AT2G39420	alpha/beta-Hydrolases superfamily protein	AT2G39420
	AT4G30230	uncharacterized protein	AT4G30230
	AT2G02800	protein kinase 2B	APK2B
	AT1G56150	SAUR-like auxin-responsive protein family	AT1G56150
	AT2G02990	ribonuclease 1	RNS1
	AT1G20490	AMP-dependent synthetase and ligase family protein	AT1G20490
	AT2G22170	Lipase/lipooxygenase, PLAT/LH2 family protein	PLAT2
	AT2G37040	PHE ammonia lyase 1	PAL1
	AT3G26450	Polyketide cyclase/dehydrase and lipid transport superfamily protein	AT3G26450
	AT4G16680	P-loop containing nucleoside triphosphate hydrolases superfamily protein	AT4G16680
	AT5G52310	low-temperature-responsive protein 78 (LTI78) / desiccation-responsive protein 29A (RD29A)	LTI78
	AT1G05200	glutamate receptor 3.4	GLR3.4
	AT5G09620	Octicosapeptide/Phox/Bem1p family protein	AT5G09620
	AT1G76680	12-oxophytodienoate reductase 1	OPR1
	AT1G76690	12-oxophytodienoate reductase 2	OPR2
	AT3G56360	uncharacterized protein	AT3G56360
	AT1G63860	Disease resistance protein (TIR-NBS-LRR class) family	AT1G63860
	AT3G56620	nodulin MtN21 /EamA-like transporter family protein	UMAMIT10
	AT2G34810	FAD-binding Berberine family protein	AT2G34810
	AT1G66880	Protein kinase superfamily protein	AT1G66880
	AT5G48657	defense protein-like protein	AT5G48657
	AT4G36640	Sec14p-like phosphatidylinositol transfer family protein	AT4G36640
	AT3G51450	Calcium-dependent phosphotriesterase superfamily protein	AT3G51450
	AT5G41620	intracellular protein transporter USO1-like protein	AT5G41620
	AT5G16190	cellulose synthase like A11	CSLA11
	AT4G32940	gamma vacuolar processing enzyme	GAMMA-VPE
	AT1G67920	uncharacterized protein	AT1G67920
	AT4G16750	Integrase-type DNA-binding superfamily protein	AT4G16750
defense response to bacterium (GO:0042742)	AT5G24530	2-oxoglutarate (2OG) and Fe(II)-dependent oxygenase superfamily protein	DMR6
	AT3G61830	auxin response factor 18	ARF18
	AT1G30700	FAD-binding Berberine family protein	AT1G30700
	AT5G01560	lectin receptor kinase a4.3	LECRKA4.3
	AT5G15190	uncharacterized protein	AT5G15190
	AT5G38210	Protein kinase family protein	AT5G38210
	AT5G02480	HSP20-like chaperones superfamily protein	AT5G02480
	AT3G54200	Late embryogenesis abundant (LEA) hydroxyproline-rich glycoprotein family	AT3G54200
	AT5G67330	natural resistance associated macrophage protein 4	NRAMP4
	AT2G18690	uncharacterized protein	AT2G18690
	AT4G23190	cysteine-rich RLK (RECEPTOR-like protein kinase) 11	CRK11
	AT1G22070	transcription factor TGA3	TGA3
	AT5G24660	response to low sulfur 2	LSU2
	AT4G33300	ADR1-like 1	ADR1-L1
	AT1G30755	elongation factor G, putative (DUF668)	AT1G30755
	AT4G34390	extra-large GTP-binding protein 2	XLG2
	AT4G28350	Concanavalin A-like lectin protein kinase family protein	AT4G28350
	AT1G30720	FAD-binding Berberine family protein	AT1G30720
	AT2G37710	receptor lectin kinase	RLK
	AT1G02450	NIM1-interacting 1	NIMIN1
	AT2G37630	myb-like HTH transcriptional regulator family protein	AS1
	AT5G24810	ABC1 family protein	AT5G24810
	AT2G38860	Class I glutamine amidotransferase-like superfamily protein	YLS5
	AT2G27660	Cysteine/Histidine-rich C1 domain family protein	AT2G27660
	AT5G44390	FAD-binding Berberine family protein	AT5G44390
	AT3G26910	hydroxyproline-rich glycoprotein family protein(AT3G26910)	AT3G26910
	AT4G38550	phospholipase-like protein (PEARLI 4) family protein	AT4G38550
	AT5G43450	2-oxoglutarate (2OG) and Fe(II)-dependent oxygenase superfamily protein	AT5G43450
	AT1G73740	UDP-Glycosyltransferase superfamily protein	AT1G73740
	AT2G16890	UDP-Glycosyltransferase superfamily protein	AT2G16890
	AT1G68620	alpha/beta-Hydrolases superfamily protein	AT1G68620
	AT3G55950	CRINKLY4 related 3	CCR3
	AT2G19190	FLG22-induced receptor-like kinase 1	FRK1
	AT3G13330	proteasome activating protein 200	PA200
	AT3G17770	Dihydroxyacetone kinase	AT3G17770
	AT3G21320	EARLY FLOWERING protein	AT3G21320
	AT1G27180	disease resistance protein (TIR-NBS-LRR class)	AT1G27180
	AT3G49570	response to low sulfur 3	LSU3
	AT2G46400	WRKY DNA-binding protein 46	WRKY46
	AT3G18930	RING/U-box superfamily protein	AT3G18930
	AT2G46430	cyclic nucleotide gated channel 3	CNGC3
	AT4G22690	cytochrome P450, family 706, subfamily A, polypeptide 1	CYP706A1
	AT3G26210	cytochrome P450, family 71, subfamily B, polypeptide 23	CYP71B23
	AT1G21310	extensin 3	EXT3
	AT4G39950	cytochrome P450, family 79, subfamily B, polypeptide 2	CYP79B2
	AT1G15240	phox (PX) domain-containing protein	AT1G15240
	AT3G57330	autoinhibited Ca2+-ATPase 11	ACA11
	AT1G68690	Protein kinase superfamily protein	PERK9
	AT5G13320	Auxin-responsive GH3 family protein	PBS3
	AT3G59880	uncharacterized protein	AT3G59880
	AT1G76360	Protein kinase superfamily protein	AT1G76360
	AT2G30500	Kinase interacting (KIP1-like) family protein	NET4B
	AT5G41100	hydroxyproline-rich glycoprotein family protein	AT5G41100
	AT3G07195	RPM1-interacting protein 4 (RIN4) family protein	AT3G07195
	AT1G36622	uncharacterized protein	AT1G36622
	AT5G18470	Curculin-like (mannose-binding) lectin family protein	AT5G18470
	AT2G44290	Bifunctional inhibitor/lipid-transfer protein/seed storage 2S albumin superfamily protein	AT2G44290
	AT5G48540	receptor-like protein kinase-related family protein	AT5G48540
	AT1G77920	bZIP transcription factor family protein	TGA7
	AT2G39420	alpha/beta-Hydrolases superfamily protein	AT2G39420
	AT3G11402	Cysteine/Histidine-rich C1 domain family protein	AT3G11402
	AT3G52430	alpha/beta-Hydrolases superfamily protein	PAD4
	AT5G44910	Toll-Interleukin-Resistance (TIR) domain family protein	AT5G44910
	AT2G02800	protein kinase 2B	APK2B
	AT5G42530	uncharacterized protein	AT5G42530
	AT1G56150	SAUR-like auxin-responsive protein family	AT1G56150
	AT2G46735	death domain associated protein	AT2G46735
	AT2G21910	cytochrome P450, family 96, subfamily A, polypeptide 5	CYP96A5
	AT1G32530	RING/U-box superfamily protein	AT1G32530
	AT1G13110	cytochrome P450, family 71 subfamily B, polypeptide 7	CYP71B7
	AT2G40750	WRKY DNA-binding protein 54	WRKY54
	AT3G12810	SNF2 domain-containing protein / helicase domain-containing protein	PIE1
	AT3G56410	hypothetical protein (DUF3133)	AT3G56410
	AT5G02190	Eukaryotic aspartyl protease family protein	PCS1
	AT5G03140	Concanavalin A-like lectin protein kinase family protein	AT5G03140
	AT4G15610	Uncharacterized protein family (UPF0497)	AT4G15610
	AT1G70250	receptor serine/threonine kinase	AT1G70250
	AT1G63860	Disease resistance protein (TIR-NBS-LRR class) family	AT1G63860
	AT1G66880	Protein kinase superfamily protein	AT1G66880
	AT5G48657	defense protein-like protein	AT5G48657
	AT4G26850	GDP-L-galactose phosphorylase 1	VTC2
	AT2G33490	hydroxyproline-rich glycoprotein family protein	AT2G33490
	AT2G20950	phospholipase-like protein (PEARLI 4) family protein	AT2G20950
	AT2G22240	myo-inositol-1-phosphate synthase 2	MIPS2
	AT1G08450	calreticulin 3	CRT3
	AT4G16770	2-oxoglutarate (2OG) and Fe(II)-dependent oxygenase superfamily protein	AT4G16770
	AT2G20900	diacylglycerol kinase 5	DGK5
	AT1G67920	uncharacterized protein	AT1G67920
	AT2G47010	calcium/calcium/calmodulin-dependent Serine/Threonine-kinase	AT2G47010
	AT3G45290	Seven transmembrane MLO family protein	MLO3
response to water deprivation (GO:0009414)	AT3G61830	auxin response factor 18	ARF18
	AT2G27470	nuclear factor Y, subunit B11	NF-YB11
	AT1G30700	FAD-binding Berberine family protein	AT1G30700
	AT1G77120	alcohol dehydrogenase 1	ADH1
	AT4G30710	QWRF motif protein (DUF566)	QWRF8
	AT5G15190	uncharacterized protein	AT5G15190
	AT5G38210	Protein kinase family protein	AT5G38210
	AT3G54200	Late embryogenesis abundant (LEA) hydroxyproline-rich glycoprotein family	AT3G54200
	AT3G03440	ARM repeat superfamily protein	AT3G03440
	AT3G06620	PAS domain-containing protein tyrosine kinase family protein	AT3G06620
	AT3G50310	mitogen-activated protein kinase kinase kinase 20	MAPKKK20
	AT5G58570	uncharacterized protein	AT5G58570
	AT3G18490	Eukaryotic aspartyl protease family protein	ASPG1
	AT1G12110	nitrate transporter 1.1	NRT1.1
	AT5G43150	elongation factor	AT5G43150
	AT1G46768	uncharacterized protein	RAP2.1
	AT5G08520	Duplicated homeodomain-like superfamily protein	AT5G08520
	AT3G24500	multiprotein bridging factor 1C	MBF1C
	AT1G55610	BRI1 like	BRL1
	AT2G22560	Kinase interacting (KIP1-like) family protein	NET2D
	AT5G01820	serine/threonine protein kinase 1	SR1
	AT2G36270	Basic-leucine zipper (bZIP) transcription factor family protein	ABI5
	AT3G48000	aldehyde dehydrogenase 2B4	ALDH2B4
	AT1G64900	cytochrome P450, family 89, subfamily A, polypeptide 2	CYP89A2
	AT3G22380	time for coffee	TIC
	AT1G01520	Homeodomain-like superfamily protein	ASG4
	AT1G04000	uncharacterized protein	AT1G04000
	AT4G30960	SOS3-interacting protein 3	SIP3
	AT4G13010	Oxidoreductase, zinc-binding dehydrogenase family protein	AT4G13010
	AT2G41240	basic helix-loop-helix protein 100	BHLH100
	AT1G73480	alpha/beta-Hydrolases superfamily protein	AT1G73480
	AT1G26850	S-adenosyl-L-methionine-dependent methyltransferases superfamily protein	AT1G26850
	AT5G43450	2-oxoglutarate (2OG) and Fe(II)-dependent oxygenase superfamily protein	AT5G43450
	AT5G26340	Major facilitator superfamily protein	MSS1
	AT1G68620	alpha/beta-Hydrolases superfamily protein	AT1G68620
	AT3G13380	BRI1-like 3	BRL3
	AT3G13330	proteasome activating protein 200	PA200
	AT3G17770	Dihydroxyacetone kinase	AT3G17770
	AT5G35970	P-loop containing nucleoside triphosphate hydrolases superfamily protein	AT5G35970
	AT2G26650	K+ transporter 1	KT1
	AT3G49570	response to low sulfur 3	LSU3
	AT2G41380	S-adenosyl-L-methionine-dependent methyltransferases superfamily protein	AT2G41380
	AT4G39730	Lipase/lipooxygenase, PLAT/LH2 family protein	PLAT1
	AT2G46430	cyclic nucleotide gated channel 3	CNGC3
	AT4G32290	Core-2/I-branching beta-1,6-N-acetylglucosaminyltransferase family protein	AT4G32290
	AT4G22690	cytochrome P450, family 706, subfamily A, polypeptide 1	CYP706A1
	AT3G26210	cytochrome P450, family 71, subfamily B, polypeptide 23	CYP71B23
	AT5G58070	temperature-induced lipocalin	TIL
	AT1G65486	uncharacterized protein	AT1G65486
	AT4G39950	cytochrome P450, family 79, subfamily B, polypeptide 2	CYP79B2
	AT5G47100	calcineurin B-like protein 9	CBL9
	AT3G56080	S-adenosyl-L-methionine-dependent methyltransferases superfamily protein	AT3G56080
	AT5G05250	uncharacterized protein	AT5G05250
	AT1G76360	Protein kinase superfamily protein	AT1G76360
	AT3G27170	chloride channel B	CLC-B
	AT3G02480	Late embryogenesis abundant protein (LEA) family protein	AT3G02480
	AT3G54770	RNA-binding	ARP1
	AT1G53590	Calcium-dependent lipid-binding (CaLB domain) family protein	NTMC2T6.1
	AT1G54575	uncharacterized protein	AT1G54575
	AT3G19340	aminopeptidase (DUF3754)	AT3G19340
	AT5G18470	Curculin-like (mannose-binding) lectin family protein	AT5G18470
	AT2G39420	alpha/beta-Hydrolases superfamily protein	AT2G39420
	AT3G26290	cytochrome P450, family 71, subfamily B, polypeptide 26	CYP71B26
	AT4G15530	pyruvate orthophosphate dikinase	PPDK
	AT1G02930	glutathione S-transferase 6	GSTF6
	AT1G15310	signal recognition particle 54 kDa subunit	ATHSRP54A
	AT4G15490	UDP-Glycosyltransferase superfamily protein	UGT84A3
	AT5G61820	stress up-regulated Nod 19 protein	AT5G61820
	AT4G31390	Protein kinase superfamily protein	ACDO1
	AT4G25480	dehydration response element B1A	DREB1A
	AT1G20490	AMP-dependent synthetase and ligase family protein	AT1G20490
	AT3G56410	hypothetical protein (DUF3133)	AT3G56410
	AT3G26450	Polyketide cyclase/dehydrase and lipid transport superfamily protein	AT3G26450
	AT4G16680	P-loop containing nucleoside triphosphate hydrolases superfamily protein	AT4G16680
	AT2G17280	Phosphoglycerate mutase family protein	AT2G17280
	AT5G52310	low-temperature-responsive protein 78 (LTI78) / desiccation-responsive protein 29A (RD29A)	LTI78
	AT4G34000	abscisic acid responsive elements-binding factor 3	ABF3
	AT5G09620	Octicosapeptide/Phox/Bem1p family protein	AT5G09620
	AT2G30870	glutathione S-transferase PHI 10	GSTF10
	AT5G40240	nodulin MtN21 /EamA-like transporter family protein	UMAMIT40
	AT5G67030	zeaxanthin epoxidase (ZEP)	ABA1
	AT4G15610	Uncharacterized protein family (UPF0497)	AT4G15610
	AT3G06410	Zinc finger C-x8-C-x5-C-x3-H type family protein	AT3G06410
	AT5G47380	electron transporter, putative (Protein of unknown function, DUF547)	AT5G47380
	AT1G70250	receptor serine/threonine kinase	AT1G70250
	AT2G41870	Remorin family protein	AT2G41870
	AT1G30270	CBL-interacting protein kinase 23	CIPK23
	AT3G56360	uncharacterized protein	AT3G56360
	AT3G56620	nodulin MtN21 /EamA-like transporter family protein	UMAMIT10
	AT4G32920	glycine-rich protein	AT4G32920
	AT4G16770	2-oxoglutarate (2OG) and Fe(II)-dependent oxygenase superfamily protein	AT4G16770
	AT5G02580	argininosuccinate lyase	AT5G02580
	AT5G19900	PRLI-interacting factor	AT5G19900
	AT1G67920	uncharacterized protein	AT1G67920
	AT4G16750	Integrase-type DNA-binding superfamily protein	AT4G16750
response to salicylic acid (GO:0009751)	AT5G24530	2-oxoglutarate (2OG) and Fe(II)-dependent oxygenase superfamily protein	DMR6
	AT1G65486	uncharacterized protein	AT1G65486
	AT1G21310	extensin 3	EXT3
	AT5G38210	Protein kinase family protein	AT5G38210
	AT1G28480	Thioredoxin superfamily protein	GRX480
	AT3G59880	uncharacterized protein	AT3G59880
	AT3G04290	Li-tolerant lipase 1	LTL1
	AT3G07195	RPM1-interacting protein 4 (RIN4) family protein	AT3G07195
	AT1G05570	callose synthase 1	CALS1
	AT1G36622	uncharacterized protein	AT1G36622
	AT5G18470	Curculin-like (mannose-binding) lectin family protein	AT5G18470
	AT5G08520	Duplicated homeodomain-like superfamily protein	AT5G08520
	AT3G52430	alpha/beta-Hydrolases superfamily protein	PAD4
	AT2G02800	protein kinase 2B	APK2B
	AT3G50480	homolog of RPW8 4	HR4
	AT1G30755	elongation factor G, putative (DUF668)	AT1G30755
	AT2G37710	receptor lectin kinase	RLK
	AT2G40750	WRKY DNA-binding protein 54	WRKY54
	AT5G40240	nodulin MtN21 /EamA-like transporter family protein	UMAMIT40
	AT1G70250	receptor serine/threonine kinase	AT1G70250
	AT5G44390	FAD-binding Berberine family protein	AT5G44390
	AT1G76680	12-oxophytodienoate reductase 1	OPR1
	AT2G42490	Copper amine oxidase family protein	AT2G42490
	AT5G36925	uncharacterized protein	AT5G36925
	AT1G73740	UDP-Glycosyltransferase superfamily protein	AT1G73740
	AT1G10270	glutamine-rich protein 23	GRP23
	AT3G55950	CRINKLY4 related 3	CCR3
	AT3G51450	Calcium-dependent phosphotriesterase superfamily protein	AT3G51450
	AT3G13330	proteasome activating protein 200	PA200
	AT2G02450	NAC domain containing protein 35	LOV1
	AT4G32940	gamma vacuolar processing enzyme	GAMMA-VPE
	AT2G46400	WRKY DNA-binding protein 46	WRKY46
	AT2G46430	cyclic nucleotide gated channel 3	CNGC3
cellular response to hypoxia (GO:0071456)	AT5G24530	2-oxoglutarate (2OG) and Fe(II)-dependent oxygenase superfamily protein	DMR6
	AT5G58070	temperature-induced lipocalin	TIL
	AT1G77120	alcohol dehydrogenase 1	ADH1
	AT5G54470	B-box type zinc finger family protein	BBX29
	AT5G20150	SPX domain-containing protein 1	SPX1
	AT4G33070	Thiamine pyrophosphate dependent pyruvate decarboxylase family protein	AT4G33070
	AT5G15120	2-aminoethanethiol dioxygenase, putative (DUF1637)	AT5G15120
	AT5G13320	Auxin-responsive GH3 family protein	PBS3
	AT1G68690	Protein kinase superfamily protein	PERK9
	AT2G26150	heat shock transcription factor A2	HSFA2
	AT3G23150	Signal transduction histidine kinase, hybrid-type, ethylene sensor	ETR2
	AT3G24500	multiprotein bridging factor 1C	MBF1C
	AT3G16420	PYK10-binding protein 1	PBP1
	AT5G25250	SPFH/Band 7/PHB domain-containing membrane-associated protein family	FLOT1
	AT1G30720	FAD-binding Berberine family protein	AT1G30720
	AT2G14247	uncharacterized protein	AT2G14247
	AT3G18290	zinc finger protein-like protein	BTS
	AT1G59860	HSP20-like chaperones superfamily protein	AT1G59860
	AT1G76680	12-oxophytodienoate reductase 1	OPR1
	AT1G66880	Protein kinase superfamily protein	AT1G66880
	AT1G68620	alpha/beta-Hydrolases superfamily protein	AT1G68620
	AT4G10265	Wound-responsive family protein	AT4G10265
	AT1G74310	heat shock protein 101	HSP101
	AT2G13790	somatic embryogenesis receptor-like kinase 4	SERK4
	AT3G02040	senescence-related gene 3	SRG3
	AT4G34131	UDP-glucosyl transferase 73B3	UGT73B3
	AT2G36580	Pyruvate kinase family protein	AT2G36580
	AT2G46400	WRKY DNA-binding protein 46	WRKY46
	AT1G67360	Rubber elongation factor protein (REF)	AT1G67360
response to heat (GO:0009408)	AT2G27470	nuclear factor Y, subunit B11	NF-YB11
	AT5G20190	Tetratricopeptide repeat (TPR)-like superfamily protein	AT5G20190
	AT5G58070	temperature-induced lipocalin	TIL
	AT3G09440	Heat shock protein 70 (Hsp 70) family protein	AT3G09440
	AT2G30500	Kinase interacting (KIP1-like) family protein	NET4B
	AT5G41100	hydroxyproline-rich glycoprotein family protein	AT5G41100
	AT2G26150	heat shock transcription factor A2	HSFA2
	AT5G44910	Toll-Interleukin-Resistance (TIR) domain family protein	AT5G44910
	AT3G24500	multiprotein bridging factor 1C	MBF1C
	AT2G29500	HSP20-like chaperones superfamily protein	AT2G29500
	AT5G01820	serine/threonine protein kinase 1	SR1
	AT2G46735	death domain associated protein	AT2G46735
	AT3G12580	heat shock protein 70	HSP70
	AT5G51440	HSP20-like chaperones superfamily protein	AT5G51440
	AT1G71000	Chaperone DnaJ-domain superfamily protein	AT1G71000
	AT1G59860	HSP20-like chaperones superfamily protein	AT1G59860
	AT4G26080	Protein phosphatase 2C family protein	ABI1
	AT1G04000	uncharacterized protein	AT1G04000
	AT3G53830	Regulator of chromosome condensation (RCC1) family protein	AT3G53830
	AT5G15450	casein lytic proteinase B3	CLPB3
	AT5G67030	zeaxanthin epoxidase (ZEP)	ABA1
	AT2G46830	circadian clock associated 1	CCA1
	AT1G73480	alpha/beta-Hydrolases superfamily protein	AT1G73480
	AT5G36925	uncharacterized protein	AT5G36925
	AT1G73740	UDP-Glycosyltransferase superfamily protein	AT1G73740
	AT1G43710	Pyridoxal phosphate (PLP)-dependent transferases superfamily protein	EMB1075
	AT4G26850	GDP-L-galactose phosphorylase 1	VTC2
	AT3G09350	Fes1A	Fes1A
	AT4G10270	Wound-responsive family protein	AT4G10270
	AT1G74310	heat shock protein 101	HSP101
	AT1G67920	uncharacterized protein	AT1G67920
response to oxidative stress (GO:0006979)	AT1G80240	choice-of-anchor C domain protein, putative (Protein of unknown function, DUF642)	DGR1
	AT2G18193	P-loop containing nucleoside triphosphate hydrolases superfamily protein	AT2G18193
	AT4G22690	cytochrome P450, family 706, subfamily A, polypeptide 1	CYP706A1
	AT1G21310	extensin 3	EXT3
	AT5G13930	Chalcone and stilbene synthase family protein	TT4
	AT5G64940	ABC2 homolog 13	ATH13
	AT3G54200	Late embryogenesis abundant (LEA) hydroxyproline-rich glycoprotein family	AT3G54200
	AT1G76360	Protein kinase superfamily protein	AT1G76360
	AT2G18690	uncharacterized protein	AT2G18690
	AT1G80130	Tetratricopeptide repeat (TPR)-like superfamily protein	AT1G80130
	AT3G06620	PAS domain-containing protein tyrosine kinase family protein	AT3G06620
	AT5G21280	hydroxyproline-rich glycoprotein family protein	AT5G21280
	AT4G23190	cysteine-rich RLK (RECEPTOR-like protein kinase) 11	CRK11
	AT1G36622	uncharacterized protein	AT1G36622
	AT3G46280	kinase-like protein	AT3G46280
	AT1G64140	WRKY transcription factor	AT1G64140
	AT5G48540	receptor-like protein kinase-related family protein	AT5G48540
	AT2G30100	pentatricopeptide (PPR) repeat-containing protein	AT2G30100
	AT1G75280	NmrA-like negative transcriptional regulator family protein	AT1G75280
	AT3G45640	mitogen-activated protein kinase 3	MPK3
	AT2G29500	HSP20-like chaperones superfamily protein	AT2G29500
	AT1G02930	glutathione S-transferase 6	GSTF6
	AT1G56150	SAUR-like auxin-responsive protein family	AT1G56150
	AT1G43850	SEUSS transcriptional co-regulator	SEU
	AT5G01820	serine/threonine protein kinase 1	SR1
	AT1G09350	galactinol synthase 3	GolS3
	AT5G51440	HSP20-like chaperones superfamily protein	AT5G51440
	AT3G53260	phenylalanine ammonia-lyase 2	PAL2
	AT3G08670	serine/arginine repetitive matrix-like protein	AT3G08670
	AT1G64900	cytochrome P450, family 89, subfamily A, polypeptide 2	CYP89A2
	AT3G22380	time for coffee	TIC
	AT2G22170	Lipase/lipooxygenase, PLAT/LH2 family protein	PLAT2
	AT2G37040	PHE ammonia lyase 1	PAL1
	AT3G26450	Polyketide cyclase/dehydrase and lipid transport superfamily protein	AT3G26450
	AT4G15610	Uncharacterized protein family (UPF0497)	AT4G15610
	AT2G22080	uncharacterized protein	AT2G22080
	AT5G44380	FAD-binding Berberine family protein	AT5G44380
	AT5G44390	FAD-binding Berberine family protein	AT5G44390
	AT5G39580	Peroxidase superfamily protein	AT5G39580
	AT4G21960	Peroxidase superfamily protein	PRXR1
	AT1G66880	Protein kinase superfamily protein	AT1G66880
	AT5G48657	defense protein-like protein	AT5G48657
	AT1G68620	alpha/beta-Hydrolases superfamily protein	AT1G68620
	AT3G55950	CRINKLY4 related 3	CCR3
	AT5G26280	TRAF-like family protein	AT5G26280
	AT3G49570	response to low sulfur 3	LSU3
	AT1G52200	PLAC8 family protein	AT1G52200
shoot system development (GO:0048367)	AT4G33740	myb-like protein X	AT4G33740
	AT1G48110	evolutionarily conserved C-terminal region 7	ECT7
	AT4G36180	Leucine-rich receptor-like protein kinase family protein	AT4G36180
	AT1G33110	MATE efflux family protein	AT1G33110
	AT2G39220	PATATIN-like protein 6	PLP6
	AT2G42840	protodermal factor 1	PDF1
	AT4G35720	DUF241 domain protein, putative (DUF241)	AT4G35720
	AT5G64530	xylem NAC domain 1	XND1
	AT3G11402	Cysteine/Histidine-rich C1 domain family protein	AT3G11402
	AT5G35370	S-locus lectin protein kinase family protein	AT5G35370
	AT4G10590	ubiquitin-specific protease 10	UBP10
	AT1G64050	uncharacterized protein	AT1G64050
	AT3G61310	AT hook motif DNA-binding family protein	AT3G61310
	AT3G05040	ARM repeat superfamily protein	HST
	AT1G10850	Leucine-rich repeat protein kinase family protein	AT1G10850
	AT5G08630	DDT domain-containing protein	AT5G08630
	AT3G11000	DCD (Development and Cell Death) domain protein	AT3G11000
	AT4G37100	Pyridoxal phosphate (PLP)-dependent transferases superfamily protein	AT4G37100
	AT3G50690	Leucine-rich repeat (LRR) family protein	AT3G50690
	AT4G16680	P-loop containing nucleoside triphosphate hydrolases superfamily protein	AT4G16680
	AT1G80490	TOPLESS-related 1	TPR1
	AT5G07400	forkhead-associated domain-containing protein / FHA domain-containing protein	AT5G07400
	AT5G44390	FAD-binding Berberine family protein	AT5G44390
	AT4G02010	Protein kinase superfamily protein	AT4G02010
	AT4G29700	Alkaline-phosphatase-like family protein	AT4G29700
	AT4G31160	DDB1-CUL4 associated factor 1	DCAF1
	AT5G01890	Leucine-rich receptor-like protein kinase family protein	AT5G01890
	AT5G27030	TOPLESS-related 3	TPR3
	AT2G33490	hydroxyproline-rich glycoprotein family protein	AT2G33490
	AT2G27950	Ring/U-Box superfamily protein	AT2G27950
	AT1G48540	Outer arm dynein light chain 1 protein	AT1G48540
	AT4G10270	Wound-responsive family protein	AT4G10270
	AT4G32920	glycine-rich protein	AT4G32920
	AT1G76240	DUF241 domain protein (DUF241)	AT1G76240
	AT4G39160	Homeodomain-like superfamily protein	AT4G39160
	AT3G51410	hypothetical protein (DUF241)	AT3G51410
	AT5G11530	embryonic flower 1	EMF1
	AT2G46430	cyclic nucleotide gated channel 3	CNGC3
response to jasmonic acid (GO:0009753)	AT2G18193	P-loop containing nucleoside triphosphate hydrolases superfamily protein	AT2G18193
	AT1G30700	FAD-binding Berberine family protein	AT1G30700
	AT5G20190	Tetratricopeptide repeat (TPR)-like superfamily protein	AT5G20190
	AT3G59340	solute carrier family 35 protein (DUF914)	AT3G59340
	AT1G33110	MATE efflux family protein	AT1G33110
	AT1G65486	uncharacterized protein	AT1G65486
	AT5G13930	Chalcone and stilbene synthase family protein	TT4
	AT5G05270	Chalcone-flavanone isomerase family protein	CHIL
	AT5G18860	inosine-uridine preferring nucleoside hydrolase family protein	NSH3
	AT1G68690	Protein kinase superfamily protein	PERK9
	AT2G18690	uncharacterized protein	AT2G18690
	AT2G30500	Kinase interacting (KIP1-like) family protein	NET4B
	AT3G27170	chloride channel B	CLC-B
	AT5G41100	hydroxyproline-rich glycoprotein family protein	AT5G41100
	AT5G07010	sulfotransferase 2A	ST2A
	AT4G35720	DUF241 domain protein, putative (DUF241)	AT4G35720
	AT1G36622	uncharacterized protein	AT1G36622
	AT1G64140	WRKY transcription factor	AT1G64140
	AT3G16470	Mannose-binding lectin superfamily protein	JR1
	AT2G30100	pentatricopeptide (PPR) repeat-containing protein	AT2G30100
	AT3G50480	homolog of RPW8 4	HR4
	AT4G14940	amine oxidase 1	AO1
	AT1G19570	dehydroascorbate reductase	DHAR1
	AT3G48000	aldehyde dehydrogenase 2B4	ALDH2B4
	AT2G46370	Auxin-responsive GH3 family protein	JAR1
	AT1G20490	AMP-dependent synthetase and ligase family protein	AT1G20490
	AT1G64900	cytochrome P450, family 89, subfamily A, polypeptide 2	CYP89A2
	AT1G03990	Long-chain fatty alcohol dehydrogenase family protein	AT1G03990
	AT5G44390	FAD-binding Berberine family protein	AT5G44390
	AT2G42490	Copper amine oxidase family protein	AT2G42490
	AT1G73480	alpha/beta-Hydrolases superfamily protein	AT1G73480
	AT5G36925	uncharacterized protein	AT5G36925
	AT1G66880	Protein kinase superfamily protein	AT1G66880
	AT2G34810	FAD-binding Berberine family protein	AT2G34810
	AT4G29270	HAD superfamily, subfamily IIIB acid phosphatase	AT4G29270
	AT4G26850	GDP-L-galactose phosphorylase 1	VTC2
	AT3G55950	CRINKLY4 related 3	CCR3
	AT1G71110	uncharacterized protein	AT1G71110
	AT3G51450	Calcium-dependent phosphotriesterase superfamily protein	AT3G51450
	AT5G41620	intracellular protein transporter USO1-like protein	AT5G41620
	AT3G17770	Dihydroxyacetone kinase	AT3G17770
	AT4G32940	gamma vacuolar processing enzyme	GAMMA-VPE
	AT2G41380	S-adenosyl-L-methionine-dependent methyltransferases superfamily protein	AT2G41380
	AT4G16750	Integrase-type DNA-binding superfamily protein	AT4G16750
response to abscisic acid (GO:0009737)	AT1G30700	FAD-binding Berberine family protein	AT1G30700
	AT1G77120	alcohol dehydrogenase 1	ADH1
	AT1G33110	MATE efflux family protein	AT1G33110
	AT5G41790	COP1-interactive protein 1	CIP1
	AT3G54200	Late embryogenesis abundant (LEA) hydroxyproline-rich glycoprotein family	AT3G54200
	AT4G18010	myo-inositol polyphosphate 5-phosphatase 2	IP5PII
	AT1G65690	Late embryogenesis abundant (LEA) hydroxyproline-rich glycoprotein family	AT1G65690
	AT3G50310	mitogen-activated protein kinase kinase kinase 20	MAPKKK20
	AT5G58570	uncharacterized protein	AT5G58570
	AT3G59220	pirin	PRN
	AT3G18490	Eukaryotic aspartyl protease family protein	ASPG1
	AT3G63210	mediator of aba-regulated dormancy protein (DUF581)	AT3G63210
	AT3G17510	CBL-interacting protein kinase 1	CIPK1
	AT3G24500	multiprotein bridging factor 1C	MBF1C
	AT2G39980	HXXXD-type acyl-transferase family protein	AT2G39980
	AT4G34390	extra-large GTP-binding protein 2	XLG2
	AT5G01820	serine/threonine protein kinase 1	SR1
	AT2G36270	Basic-leucine zipper (bZIP) transcription factor family protein	ABI5
	AT1G31930	extra-large GTP-binding protein 3	XLG3
	AT3G48000	aldehyde dehydrogenase 2B4	ALDH2B4
	AT1G61210	Transducin/WD40 repeat-like superfamily protein	DWA3
	AT3G22380	time for coffee	TIC
	AT1G70950	TPX2 (targeting protein for Xklp2) protein family	AT1G70950
	AT4G26080	Protein phosphatase 2C family protein	ABI1
	AT1G08910	zinc ion binding protein	AT1G08910
	AT2G42490	Copper amine oxidase family protein	AT2G42490
	AT1G73480	alpha/beta-Hydrolases superfamily protein	AT1G73480
	AT2G46270	G-box binding factor 3	GBF3
	AT1G80080	Leucine-rich repeat (LRR) family protein	TMM
	AT5G43450	2-oxoglutarate (2OG) and Fe	AT5G43450
	AT1G73740	UDP-Glycosyltransferase superfamily protein	AT1G73740
	AT5G45820	CBL-interacting protein kinase 20	CIPK20
	AT1G10270	glutamine-rich protein 23	GRP23
	AT5G26340	Major facilitator superfamily protein	MSS1
	AT1G68620	alpha/beta-Hydrolases superfamily protein	AT1G68620
	AT3G17770	Dihydroxyacetone kinase	AT3G17770
	AT3G49570	response to low sulfur 3	LSU3
	AT5G65310	homeobox protein 5	HB5
	AT2G41380	S-adenosyl-L-methionine-dependent methyltransferases superfamily protein	AT2G41380
	AT2G47630	alpha/beta-Hydrolases superfamily protein	AT2G47630
	AT3G18930	RING/U-box superfamily protein	AT3G18930
	AT3G26210	cytochrome P450, family 71, subfamily B, polypeptide 23	CYP71B23
	AT1G10340	Ankyrin repeat family protein	AT1G10340
	AT1G76360	Protein kinase superfamily protein	AT1G76360
	AT3G54770	RNA-binding (RRM/RBD/RNP motifs) family protein	ARP1
	AT2G15970	cold regulated 413 plasma membrane 1	COR413-PM1
	AT5G18470	Curculin-like (mannose-binding) lectin family protein	AT5G18470
	AT2G48090	uncharacterized protein	AT2G48090
	AT3G26290	cytochrome P450, family 71, subfamily B, polypeptide 26	CYP71B26
	AT1G15310	signal recognition particle 54 kDa subunit	ATHSRP54A
	AT3G15730	phospholipase D alpha 1	PLDALPHA1
	AT3G56410	hypothetical protein (DUF3133)	AT3G56410
	AT3G26450	Polyketide cyclase/dehydrase and lipid transport superfamily protein	AT3G26450
	AT4G16680	P-loop containing nucleoside triphosphate hydrolases superfamily protein	AT4G16680
	AT5G52310	low-temperature-responsive protein 78 (LTI78) / desiccation-responsive protein 29A (RD29A)	LTI78
	AT4G34000	abscisic acid responsive elements-binding factor 3	ABF3
	AT5G63320	nuclear protein X1	NPX1
	AT1G16730	uncharacterized protein	UP6
	AT5G09620	Octicosapeptide/Phox/Bem1p family protein	AT5G09620
	AT4G15610	Uncharacterized protein family (UPF0497)	AT4G15610
	AT5G62000	auxin response factor 2	ARF2
	AT2G41870	Remorin family protein	AT2G41870
	AT3G56620	nodulin MtN21 /EamA-like transporter family protein	UMAMIT10
	AT1G66880	Protein kinase superfamily protein	AT1G66880
	AT2G33490	hydroxyproline-rich glycoprotein family protein	AT2G33490
	AT4G21410	cysteine-rich RLK (RECEPTOR-like protein kinase) 29	CRK29
	AT5G14920	Gibberellin-regulated family protein	AT5G14920
	AT1G67920	uncharacterized protein	AT1G67920
	AT3G46450	SEC14 cytosolic factor family protein / phosphoglyceride transfer family protein	AT3G46450
	AT4G16750	Integrase-type DNA-binding superfamily protein	AT4G16750

## Sheet: Supp Table 5
Supplementary Table 5. List of cotyledon target DEGs activated by HFR1 and HY5 under shade
	Locus	Gene	Symbol
response to light stimulus (GO:0009416)	AT2G41000	Chaperone DnaJ-domain superfamily protein	AT2G41000
	AT1G19540	NmrA-like negative transcriptional regulator family protein	AT1G19540
	AT2G43560	FKBP-like peptidyl-prolyl cis-trans isomerase family protein	AT2G43560
	AT4G36850	PQ-loop repeat family protein / transmembrane family protein	AT4G36850
	AT3G49110	peroxidase CA	PRXCA
	AT1G45474	photosystem I light harvesting complex protein 5	Lhca5
	AT1G75760	ER lumen protein retaining receptor family protein	AT1G75760
	AT4G30660	Low temperature and salt responsive protein family	AT4G30660
	AT3G26650	glyceraldehyde 3-phosphate dehydrogenase A subunit	GAPA
	AT2G37678	far-red elongated hypocotyl 1	FHY1
	AT1G17090	uncharacterized protein	AT1G17090
	AT3G25805	uncharacterized protein	AT3G25805
	AT3G50560	NAD(P)-binding Rossmann-fold superfamily protein	AT3G50560
	AT4G29590	S-adenosyl-L-methionine-dependent methyltransferases superfamily protein	AT4G29590
	AT5G04830	Nuclear transport factor 2 (NTF2) family protein	AT5G04830
	AT1G01250	Integrase-type DNA-binding superfamily protein	AT1G01250
	AT1G60950	2Fe-2S ferredoxin-like superfamily protein	FED A
	AT5G08410	ferredoxin/thioredoxin reductase subunit A (variable subunit) 2	FTRA2
	AT1G23480	cellulose synthase-like A3	CSLA03
	AT5G52960	tRNA dimethylallyltransferase	AT5G52960
	AT3G07010	Pectin lyase-like superfamily protein	AT3G07010
	AT3G48240	Octicosapeptide/Phox/Bem1p family protein	AT3G48240
	AT5G45680	FK506-binding protein 13	FKBP13
	AT1G12440	A20/AN1-like zinc finger family protein	AT1G12440
	AT1G70900	uncharacterized protein	AT1G70900
	AT3G12345	FKBP-type peptidyl-prolyl cis-trans isomerase	AT3G12345
	AT4G00955	wall-associated receptor kinase-like protein	AT4G00955
	AT2G20260	photosystem I subunit E-2	PSAE-2
	AT1G10020	formin-like protein (DUF1005)	AT1G10020
	AT5G39590	TLD-domain containing nucleolar protein	AT5G39590
	AT1G29920	chlorophyll A/B-binding protein 2	CAB2
	AT4G28660	photosystem II reaction center PSB28 protein	PSB28
	AT2G29180	uncharacterized protein	AT2G29180
	AT4G34750	SAUR-like auxin-responsive protein family	AT4G34750
	AT3G47070	thylakoid soluble phosphoprotein	AT3G47070
	AT1G37130	nitrate reductase 2	NIA2
	AT3G02570	Mannose-6-phosphate isomerase, type I	MEE31
	AT2G31570	glutathione peroxidase 2	GPX2
	AT1G32460	uncharacterized protein	AT1G32460
	AT3G54880	zinc finger protein	AT3G54880
	AT1G49975	photosystem I reaction center subunit N	AT1G49975
	AT2G24395	chaperone protein dnaJ-like protein	AT2G24395
	AT4G17560	Ribosomal protein L19 family protein	AT4G17560
	AT5G47140	GATA transcription factor 27	GATA27
	AT1G76450	Photosystem II reaction center PsbP family protein	AT1G76450
	AT1G18940	Nodulin-like / Major Facilitator Superfamily protein	AT1G18940
	AT3G15630	plant/protein	AT3G15630
	AT1G01180	S-adenosyl-L-methionine-dependent methyltransferases superfamily protein	AT1G01180
	AT1G51140	basic helix-loop-helix (bHLH) DNA-binding superfamily protein	FBH3
	AT4G33660	cysteine-rich TM module stress tolerance protein	AT4G33660
	AT4G16563	Eukaryotic aspartyl protease family protein	AT4G16563
	AT2G34510	choice-of-anchor C domain protein, putative (Protein of unknown function, DUF642)	AT2G34510
	AT4G11175	Nucleic acid-binding, OB-fold-like protein	AT4G11175
	AT5G52190	Sugar isomerase (SIS) family protein	AT5G52190
	AT2G36885	translation initiation factor	AT2G36885
	AT4G37540	LOB domain-containing protein 39	LBD39
	AT1G58290	Glutamyl-tRNA reductase family protein	HEMA1
	AT5G59350	uncharacterized protein	AT5G59350
	AT2G36835	uncharacterized protein	AT2G36835
	AT5G62140	ATP-dependent Clp protease ATP-binding subunit	AT5G62140
	AT3G21870	cyclin p2;1	CYCP2;1
	AT5G16140	Peptidyl-tRNA hydrolase family protein	AT5G16140
	AT1G17970	RING/U-box superfamily protein	AT1G17970
	AT4G00780	TRAF-like family protein	AT4G00780
	AT3G47560	alpha/beta-Hydrolases superfamily protein	AT3G47560
	AT5G51010	Rubredoxin-like superfamily protein	AT5G51010
	AT2G05310	uncharacterized protein	AT2G05310
	AT4G08930	APR-like 6	APRL6
	AT2G33255	Haloacid dehalogenase-like hydrolase (HAD) superfamily protein	AT2G33255
	AT1G22750	uncharacterized protein	AT1G22750
	AT1G77960	repressor ROX1-like protein	AT1G77960
	AT2G16280	3-ketoacyl-CoA synthase 9	KCS9
	AT1G20630	catalase 1	CAT1
	AT2G38480	Uncharacterized protein family (UPF0497)	AT2G38480
	AT2G01870	uncharacterized protein	AT2G01870
	AT1G49032	uncharacterized protein	AT1G49032
	AT5G44020	HAD superfamily, subfamily IIIB acid phosphatase	AT5G44020
	AT3G51510	uncharacterized protein	AT3G51510
	AT3G25480	Rhodanese/Cell cycle control phosphatase superfamily protein	AT3G25480
	AT4G35783	ROTUNDIFOLIA like 6	RTFL6
	AT5G03370	acylphosphatase family	AT5G03370
cellular catabolic process (GO:0044248)	AT5G10946	uncharacterized protein	AT5G10946
	AT1G19540	NmrA-like negative transcriptional regulator family protein	AT1G19540
	AT3G49790	Carbohydrate-binding protein	AT3G49790
	AT2G28120	Major facilitator superfamily protein	AT2G28120
	AT4G36850	PQ-loop repeat family protein / transmembrane family protein	AT4G36850
	AT4G25770	alpha/beta-Hydrolases superfamily protein	AT4G25770
	AT2G30600	BTB/POZ domain-containing protein	AT2G30600
	AT1G56080	interactor of constitutive active ROPs protein	AT1G56080
	AT5G07680	NAC domain containing protein 80	NAC080
	AT4G30660	Low temperature and salt responsive protein family	AT4G30660
	AT1G76410	RING/U-box superfamily protein	ATL8
	AT2G46580	Pyridoxamine 5'-phosphate oxidase family protein	AT2G46580
	AT1G01180	S-adenosyl-L-methionine-dependent methyltransferases superfamily protein	AT1G01180
	AT5G66052	uncharacterized protein	AT5G66052
	AT4G12690	DUF868 family protein (DUF868)	AT4G12690
	AT5G29000	Homeodomain-like superfamily protein	PHL1
	AT2G36320	A20/AN1-like zinc finger family protein	AT2G36320
	AT1G49500	transcription initiation factor TFIID subunit 1b-like protein	AT1G49500
	AT5G14120	Major facilitator superfamily protein	AT5G14120
	AT3G62650	uncharacterized protein	AT3G62650
	AT5G04830	Nuclear transport factor 2 (NTF2) family protein	AT5G04830
	AT1G56220	Dormancy/auxin associated family protein	AT1G56220
	AT1G68300	Adenine nucleotide alpha hydrolases-like superfamily protein	AT1G68300
	AT2G02710	PAS/LOV protein B	PLPB
	AT5G24870	RING/U-box superfamily protein	AT5G24870
	AT2G39570	ACT domain-containing protein	ACR9
	AT5G06230	TRICHOME BIREFRINGENCE-LIKE 9	TBL9
	AT1G55810	uridine kinase-like 3	UKL3
	AT1G12440	A20/AN1-like zinc finger family protein	AT1G12440
	AT1G68440	uncharacterized protein	AT1G68440
	AT1G61740	Sulfite exporter TauE/SafE family protein	AT1G61740
	AT2G38820	DNA-directed RNA polymerase subunit beta-beta protein, putative (DUF506)	AT2G38820
	AT5G19120	Eukaryotic aspartyl protease family protein	AT5G19120
	AT2G20260	photosystem I subunit E-2	PSAE-2
	AT5G21020	uncharacterized protein	AT5G21020
	AT1G21770	Acyl-CoA N-acyltransferases (NAT) superfamily protein	AT1G21770
	AT5G02090	uncharacterized protein	AT5G02090
	AT5G26270	uncharacterized protein	AT5G26270
	AT2G46490	uncharacterized protein	AT2G46490
	AT1G54740	FANTASTIC four-like protein (DUF3049)	AT1G54740
	AT3G15450	aluminum induced protein with YGL and LRDR motifs	AT3G15450
	AT1G48450	alanine-tRNA ligase, putative (DUF760)	AT1G48450
	AT2G02400	NAD(P)-binding Rossmann-fold superfamily protein	AT2G02400
response to light intensity (GO:0009642)	AT3G02730	thioredoxin F-type 1	TRXF1
	AT3G49790	Carbohydrate-binding protein	AT3G49790
	AT3G54880	zinc finger protein	AT3G54880
	AT2G30600	BTB/POZ domain-containing protein	AT2G30600
	AT2G42900	Plant basic secretory protein (BSP) family protein	AT2G42900
	AT1G76410	RING/U-box superfamily protein	ATL8
	AT2G36320	A20/AN1-like zinc finger family protein	AT2G36320
	AT5G14110	peroxidase (DUF 3339)	AT5G14110
	AT5G14120	Major facilitator superfamily protein	AT5G14120
	AT3G62650	uncharacterized protein	AT3G62650
	AT1G56220	Dormancy/auxin associated family protein	AT1G56220
	AT4G06534	uncharacterized protein	AT4G06534
	AT2G02710	PAS/LOV protein B	PLPB
	AT2G39570	ACT domain-containing protein	ACR9
	AT3G48240	Octicosapeptide/Phox/Bem1p family protein	AT3G48240
	AT5G65890	ACT domain repeat 1	ACR1
	AT1G55810	uridine kinase-like 3	UKL3
	AT2G17880	Chaperone DnaJ-domain superfamily protein	AT2G17880
	AT1G61740	Sulfite exporter TauE/SafE family protein	AT1G61740
	AT5G19120	Eukaryotic aspartyl protease family protein	AT5G19120
	AT2G38210	putative PDX1-like protein 4	PDX1L4
	AT3G62030	rotamase CYP 4	ROC4
	AT2G38820	DNA-directed RNA polymerase subunit beta-beta protein, putative (DUF506)	AT2G38820
	AT2G01860	Tetratricopeptide repeat (TPR)-like superfamily protein	EMB975
	AT5G54300	cotton fiber-like protein (DUF761)	AT5G54300
	AT3G48350	Cysteine proteinases superfamily protein	CEP3
	AT4G29905	uncharacterized protein	AT4G29905
	AT2G29180	uncharacterized protein	AT2G29180
	AT1G54740	FANTASTIC four-like protein (DUF3049)	AT1G54740
	AT5G43400	plant/protein	AT5G43400
	AT3G15450	aluminum induced protein with YGL and LRDR motifs	AT3G15450
lipid biosynthetic process (GO:0008610)	AT1G76450	Photosystem II reaction center PsbP family protein	AT1G76450
	AT3G16850	Pectin lyase-like superfamily protein	AT3G16850
	AT3G08890	hypothetical protein (Protein of unknown function, DUF538)	AT3G08890
	AT5G23210	serine carboxypeptidase-like 34	SCPL34
	AT2G41170	F-box family protein	AT2G41170
	AT3G62630	stress response NST1-like protein (DUF1645)	AT3G62630
	AT1G01250	Integrase-type DNA-binding superfamily protein	AT1G01250
	AT3G61920	UvrABC system protein C	AT3G61920
	AT3G06770	Pectin lyase-like superfamily protein	AT3G06770
	AT5G03670	histone-lysine N-methyltransferase SETD1B-like protein	TRM28
	AT5G52960	tRNA dimethylallyltransferase	AT5G52960
	AT3G07010	Pectin lyase-like superfamily protein	AT3G07010
	AT5G62140	ATP-dependent Clp protease ATP-binding subunit	AT5G62140
	AT4G15630	Uncharacterized protein family (UPF0497)	AT4G15630
	AT5G19850	alpha/beta-Hydrolases superfamily protein	AT5G19850
	AT1G16170	ephrin-A3 protein	AT1G16170
	AT1G12450	SNARE associated Golgi protein family	AT1G12450
	AT2G17880	Chaperone DnaJ-domain superfamily protein	AT2G17880
	AT1G70900	uncharacterized protein	AT1G70900
	AT3G12345	FKBP-type peptidyl-prolyl cis-trans isomerase	AT3G12345
	AT1G14290	sphingoid base hydroxylase 2	SBH2
	AT4G28660	photosystem II reaction center PSB28 protein	PSB28
	AT4G15765	FAD/NAD(P)-binding oxidoreductase family protein	AT4G15765
	AT4G33580	beta carbonic anhydrase 5	BCA5
	AT3G47070	thylakoid soluble phosphoprotein	AT3G47070
	AT3G52710	uncharacterized protein	AT3G52710
	AT5G43400	plant/protein	AT5G43400
	AT5G57800	Fatty acid hydroxylase superfamily	CER3
organonitrogen compound catabolic process (GO:1901565)	AT1G19540	NmrA-like negative transcriptional regulator family protein	AT1G19540
	AT2G28120	Major facilitator superfamily protein	AT2G28120
	AT4G36850	PQ-loop repeat family protein / transmembrane family protein	AT4G36850
	AT2G30600	BTB/POZ domain-containing protein	AT2G30600
	AT1G76410	RING/U-box superfamily protein	ATL8
	AT1G01180	S-adenosyl-L-methionine-dependent methyltransferases superfamily protein	AT1G01180
	AT5G66052	uncharacterized protein	AT5G66052
	AT4G12690	DUF868 family protein (DUF868)	AT4G12690
	AT5G29000	Homeodomain-like superfamily protein	PHL1
	AT2G36320	A20/AN1-like zinc finger family protein	AT2G36320
	AT2G31990	Exostosin family protein	AT2G31990
	AT5G04830	Nuclear transport factor 2 (NTF2) family protein	AT5G04830
	AT1G56220	Dormancy/auxin associated family protein	AT1G56220
	AT2G02710	PAS/LOV protein B	PLPB
	AT4G24590	RING finger protein	AT4G24590
	AT2G39570	ACT domain-containing protein	ACR9
	AT1G55810	uridine kinase-like 3	UKL3
	AT1G12440	A20/AN1-like zinc finger family protein	AT1G12440
	AT1G68440	uncharacterized protein	AT1G68440
	AT2G38820	DNA-directed RNA polymerase subunit beta-beta protein, putative (DUF506)	AT2G38820
	AT5G21020	uncharacterized protein	AT5G21020
	AT1G21770	Acyl-CoA N-acyltransferases (NAT) superfamily protein	AT1G21770
	AT5G02090	uncharacterized protein	AT5G02090
	AT2G46490	uncharacterized protein	AT2G46490
	AT1G54740	FANTASTIC four-like protein (DUF3049)	AT1G54740
	AT3G15450	aluminum induced protein with YGL and LRDR motifs	AT3G15450
	AT2G31570	glutathione peroxidase 2	GPX2
cellular nitrogen compound biosynthetic process (GO:0044271)	AT2G43560	FKBP-like peptidyl-prolyl cis-trans isomerase family protein	AT2G43560
	AT2G24395	chaperone protein dnaJ-like protein	AT2G24395
	AT1G76450	Photosystem II reaction center PsbP family protein	AT1G76450
	AT2G47840	putative conserved protein ycf60	Tic20-II
	AT3G61770	Acid phosphatase/vanadium-dependent haloperoxidase-related protein	AT3G61770
	AT5G66052	uncharacterized protein	AT5G66052
	AT4G12690	DUF868 family protein (DUF868)	AT4G12690
	AT3G25805	uncharacterized protein	AT3G25805
	AT5G14120	Major facilitator superfamily protein	AT5G14120
	AT5G52190	Sugar isomerase (SIS) family protein	AT5G52190
	AT3G45050	uncharacterized protein	AT3G45050
	AT1G50040	formin-like protein, putative (DUF1005)	AT1G50040
	AT2G36835	uncharacterized protein	AT2G36835
	AT1G70090	glucosyl transferase family 8	LGT8
	AT1G12250	Pentapeptide repeat-containing protein	AT1G12250
	AT3G09580	FAD/NAD(P)-binding oxidoreductase family protein	AT3G09580
	AT1G18000	Major facilitator superfamily protein	AT1G18000
	AT5G52960	tRNA dimethylallyltransferase	AT5G52960
	AT4G02725	spindle pole body-associated protein	AT4G02725
	AT3G21870	cyclin p2;1	CYCP2;1
	AT5G44520	NagB/RpiA/CoA transferase-like superfamily protein	AT5G44520
	AT5G16140	Peptidyl-tRNA hydrolase family protein	AT5G16140
	AT5G45680	FK506-binding protein 13	FKBP13
	AT5G51010	Rubredoxin-like superfamily protein	AT5G51010
	AT2G05310	uncharacterized protein	AT2G05310
	AT3G03980	NAD(P)-binding Rossmann-fold superfamily protein	AT3G03980
	AT2G01860	Tetratricopeptide repeat (TPR)-like superfamily protein	EMB975
	AT4G28660	photosystem II reaction center PSB28 protein	PSB28
	AT5G67220	FMN-linked oxidoreductases superfamily protein	AT5G67220
	AT5G59690	Histone superfamily protein	AT5G59690
	AT2G29180	uncharacterized protein	AT2G29180
	AT3G25480	Rhodanese/Cell cycle control phosphatase superfamily protein	AT3G25480
	AT1G48450	alanine-tRNA ligase, putative (DUF760)	AT1G48450
response to cold (GO:0009409)	AT5G58670	phospholipase C1	PLC1
	AT5G20830	sucrose synthase 1	SUS1
	AT4G17560	Ribosomal protein L19 family protein	AT4G17560
	AT4G15910	drought-induced 21	DI21
	AT1G45474	photosystem I light harvesting complex protein 5	Lhca5
	AT3G26650	glyceraldehyde 3-phosphate dehydrogenase A subunit	GAPA
	AT2G01918	PsbQ-like 3	PQL3
	AT1G01180	S-adenosyl-L-methionine-dependent methyltransferases superfamily protein	AT1G01180
	AT3G19680	hypothetical protein (DUF1005)	AT3G19680
	AT4G33660	cysteine-rich TM module stress tolerance protein	AT4G33660
	AT3G62630	stress response NST1-like protein (DUF1645)	AT3G62630
	AT4G24110	NADP-specific glutamate dehydrogenase	AT4G24110
	AT5G04830	Nuclear transport factor 2 (NTF2) family protein	AT5G04830
	AT2G33800	Ribosomal protein S5 family protein	EMB3113
	AT4G37610	BTB and TAZ domain protein 5	BT5
	AT4G06534	uncharacterized protein	AT4G06534
	AT1G02270	Calcium-binding endonuclease/exonuclease/phosphatase family	AT1G02270
	AT1G17190	glutathione S-transferase tau 26	GSTU26
	AT5G20250	Raffinose synthase family protein	DIN10
	AT5G49280	hydroxyproline-rich glycoprotein family protein	AT5G49280
	AT3G21870	cyclin p2;1	CYCP2;1
	AT5G62140	ATP-dependent Clp protease ATP-binding subunit	AT5G62140
	AT3G48240	Octicosapeptide/Phox/Bem1p family protein	AT3G48240
	AT1G71730	uncharacterized protein	AT1G71730
	AT5G01600	ferretin 1	FER1
	AT1G80500	SNARE-like superfamily protein	AT1G80500
	AT2G20260	photosystem I subunit E-2	PSAE-2
	AT1G32070	nuclear shuttle interacting	NSI
	AT2G16280	3-ketoacyl-CoA synthase 9	KCS9
	AT3G19030	transcription initiation factor TFIID subunit 1b-like protein	AT3G19030
	AT5G65430	general regulatory factor 8	GRF8
	AT5G10450	G-box regulating factor 6	GRF6
	AT4G20260	plasma-membrane associated cation-binding protein 1	PCAP1
	AT5G54300	cotton fiber-like protein (DUF761)	AT5G54300
	AT3G48360	BTB and TAZ domain protein 2	BT2
	AT3G52710	uncharacterized protein	AT3G52710
	AT1G35460	basic helix-loop-helix (bHLH) DNA-binding superfamily protein	FBH1
	AT4G09650	F-type H+-transporting ATPase subunit delta	ATPD
	AT3G47030	F-box and associated interaction domains-containing protein	AT3G47030
	AT1G27730	salt tolerance zinc finger	STZ
	AT5G03370	acylphosphatase family	AT5G03370
photosynthesis (GO:0015979)	AT5G11450	PsbP domain protein (Mog1/PsbP/DUF1795-like photosystem II reaction center PsbP family protein)	PPD5
	AT5G01600	ferretin 1	FER1
	AT1G76450	Photosystem II reaction center PsbP family protein	AT1G76450
	AT4G05180	photosystem II subunit Q-2	PSBQ-2
	AT2G01918	PsbQ-like 3	PQL3
	AT3G56090	ferritin 3	FER3
	AT2G20260	photosystem I subunit E-2	PSAE-2
	AT2G36320	A20/AN1-like zinc finger family protein	AT2G36320
	AT2G40300	ferritin 4	FER4
	AT4G34190	stress enhanced protein 1	SEP1
	AT1G20020	ferredoxin-NADP[+]-oxidoreductase 2	FNR2
	AT4G28660	photosystem II reaction center PSB28 protein	PSB28
	AT5G23120	photosystem II stability/assembly factor, chloroplast	HCF136
	AT1G43670	Inositol monophosphatase family protein	FBP
	AT1G54740	FANTASTIC four-like protein (DUF3049)	AT1G54740
	AT4G09650	F-type H+-transporting ATPase subunit delta	ATPD
	AT1G27730	salt tolerance zinc finger	STZ
	AT5G08410	ferredoxin/thioredoxin reductase subunit A (variable subunit) 2	FTRA2
	AT5G03370	acylphosphatase family	AT5G03370
macromolecular complex assembly (GO:0065003)	AT5G10946	uncharacterized protein	AT5G10946
	AT5G52960	tRNA dimethylallyltransferase	AT5G52960
	AT4G02725	spindle pole body-associated protein	AT4G02725
	AT2G43560	FKBP-like peptidyl-prolyl cis-trans isomerase family protein	AT2G43560
	AT5G65890	ACT domain repeat 1	ACR1
	AT5G62140	ATP-dependent Clp protease ATP-binding subunit	AT5G62140
	AT5G16140	Peptidyl-tRNA hydrolase family protein	AT5G16140
	AT4G00780	TRAF-like family protein	AT4G00780
	AT1G16170	ephrin-A3 protein	AT1G16170
	AT2G42900	Plant basic secretory protein (BSP) family protein	AT2G42900
	AT5G54300	cotton fiber-like protein (DUF761)	AT5G54300
	AT4G28660	photosystem II reaction center PSB28 protein	PSB28
	AT4G34720	ATPase, F0/V0 complex, subunit C protein	AVA-P1
	AT5G23120	photosystem II stability/assembly factor, chloroplast	HCF136
	AT4G29905	uncharacterized protein	AT4G29905
	AT2G37530	forkhead box protein G1	AT2G37530
	AT4G37540	LOB domain-containing protein 39	LBD39
	AT5G59350	uncharacterized protein	AT5G59350
response to organic cyclic compound (GO:0014070)	AT5G08350	GRAM domain-containing protein / ABA-responsive protein-like protein	AT5G08350
	AT3G16850	Pectin lyase-like superfamily protein	AT3G16850
	AT3G13520	arabinogalactan protein 12	AGP12
	AT1G75760	ER lumen protein retaining receptor family protein	AT1G75760
	AT3G19680	hypothetical protein (DUF1005)	AT3G19680
	AT2G41170	F-box family protein	AT2G41170
	AT5G14730	uncharacterized protein	AT5G14730
	AT3G62630	stress response NST1-like protein (DUF1645)	AT3G62630
	AT5G14120	Major facilitator superfamily protein	AT5G14120
	AT4G24110	NADP-specific glutamate dehydrogenase	AT4G24110
	AT3G06770	Pectin lyase-like superfamily protein	AT3G06770
	AT3G07010	Pectin lyase-like superfamily protein	AT3G07010
	AT4G02130	galacturonosyltransferase 6	GATL6
	AT2G17880	Chaperone DnaJ-domain superfamily protein	AT2G17880
	AT2G17230	EXORDIUM like 5	EXL5
	AT4G00955	wall-associated receptor kinase-like protein	AT4G00955
	AT1G57680	plasminogen activator inhibitor	Cand1
	AT1G10020	formin-like protein (DUF1005)	AT1G10020
	AT1G12990	beta-1,4-N-acetylglucosaminyltransferase family protein	AT1G12990
	AT3G19030	transcription initiation factor TFIID subunit 1b-like protein	AT3G19030
	AT4G02620	vacuolar ATPase subunit F family protein	AT4G02620
	AT1G22400	UDP-Glycosyltransferase superfamily protein	UGT85A1
	AT2G38480	Uncharacterized protein family (UPF0497)	AT2G38480
	AT4G23730	Galactose mutarotase-like superfamily protein	AT4G23730
	AT3G52710	uncharacterized protein	AT3G52710
	AT1G24170	Nucleotide-diphospho-sugar transferases superfamily protein	LGT9

## Sheet: Supp Table 6
Supplementary Table 6. List of JA-responsive DEGs suppressed by HFR1 and HY5
Locus	Gene	Symbol	Conditions present
			light-treated hfr1 cotyledon	shade-treated hy5 cotyledon	light-treated hy5 hypocotyl	shade-treated hy5 hypocotyl	light-treated hfr1hy5 hypocotyl	shade-treated hfr1hy5 hypocotyl
AT4G13860	RNA-binding (RRM/RBD/RNP motifs) family protein(AT4G13860)	AT4G13860	No	No	Yes	Yes	Yes	Yes
AT5G58680	ARM repeat superfamily protein(AT5G58680)	AT5G58680	No	No	Yes	Yes	Yes	No
AT5G16360	NC domain-containing protein-like protein(AT5G16360)	AT5G16360	No	No	Yes	Yes	Yes	Yes
AT5G13930	Chalcone and stilbene synthase family protein(TT4)	TT4	Yes	No	No	Yes	Yes	Yes
AT2G43535	Scorpion toxin-like knottin superfamily protein(AT2G43535)	AT2G43535	No	No	Yes	Yes	Yes	Yes
AT3G54200	Late embryogenesis abundant (LEA) hydroxyproline-rich glycoprotein family(AT3G54200)	AT3G54200	No	No	No	Yes	Yes	Yes
AT5G18860	inosine-uridine preferring nucleoside hydrolase family protein(NSH3)	NSH3	No	No	Yes	Yes	Yes	No
AT1G73210	hypothetical protein (DUF789)(AT1G73210)	AT1G73210	No	No	No	Yes	Yes	Yes
AT5G07010	sulfotransferase 2A(ST2A)	ST2A	No	No	Yes	Yes	Yes	Yes
AT2G18690	uncharacterized protein(AT2G18690)	AT2G18690	No	Yes	Yes	Yes	Yes	Yes
AT5G42930	alpha/beta-Hydrolases superfamily protein(AT5G42930)	AT5G42930	No	No	Yes	Yes	Yes	Yes
AT4G35720	DUF241 domain protein, putative (DUF241)(AT4G35720)	AT4G35720	No	Yes	Yes	Yes	Yes	Yes
AT1G07640	Dof-type zinc finger DNA-binding family protein(OBP2)	OBP2	No	No	No	Yes	No	Yes
AT5G19100	Eukaryotic aspartyl protease family protein(AT5G19100)	AT5G19100	No	Yes	Yes	Yes	Yes	No
AT3G16470	Mannose-binding lectin superfamily protein(JR1)	JR1	No	No	Yes	Yes	Yes	Yes
AT5G19110	Eukaryotic aspartyl protease family protein(AT5G19110)	AT5G19110	No	No	Yes	Yes	Yes	Yes
AT3G59440	Calcium-binding EF-hand family protein(AT3G59440)	AT3G59440	No	No	Yes	Yes	Yes	Yes
AT2G30100	pentatricopeptide (PPR) repeat-containing protein(AT2G30100)	AT2G30100	No	Yes	No	Yes	No	No
AT5G55180	O-Glycosyl hydrolases family 17 protein(AT5G55180)	AT5G55180	No	No	Yes	Yes	Yes	Yes
AT1G57560	myb domain protein 50(MYB50)	MYB50	No	No	Yes	Yes	Yes	No
AT5G19240	Glycoprotein membrane precursor GPI-anchored(AT5G19240)	AT5G19240	No	No	Yes	Yes	No	Yes
AT5G65280	GCR2-like 1(GCL1)	GCL1	No	No	Yes	Yes	Yes	Yes
AT1G05340	cysteine-rich TM module stress tolerance protein(AT1G05340)	AT1G05340	No	No	Yes	Yes	Yes	Yes
AT1G07750	RmlC-like cupins superfamily protein(AT1G07750)	AT1G07750	No	No	No	Yes	Yes	Yes
AT1G17420	lipoxygenase 3(LOX3)	LOX3	No	No	Yes	Yes	Yes	Yes
AT3G62070	uncharacterized protein(AT3G62070)	AT3G62070	No	No	Yes	Yes	Yes	Yes
AT1G17380	jasmonate-zim-domain protein 5(JAZ5)	JAZ5	No	No	Yes	Yes	Yes	No
AT2G41475	Embryo-specific protein 3, (ATS3)(AT2G41475)	AT2G41475	No	No	No	Yes	Yes	Yes
AT5G44390	FAD-binding Berberine family protein(AT5G44390)	AT5G44390	Yes	Yes	Yes	Yes	Yes	Yes
AT5G24770	vegetative storage protein 2(VSP2)	VSP2	No	No	Yes	Yes	Yes	Yes
AT5G24780	vegetative storage protein 1(VSP1)	VSP1	No	No	Yes	Yes	Yes	Yes
AT4G06744	Leucine-rich repeat (LRR) family protein(AT4G06744)	AT4G06744	No	Yes	No	Yes	Yes	Yes
AT1G07900	LOB domain-containing protein 1(LBD1)	LBD1	No	No	Yes	Yes	No	No
AT5G13210	Uncharacterized conserved protein UCP015417, vWA(AT5G13210)	AT5G13210	Yes	No	Yes	Yes	Yes	Yes
AT5G13220	jasmonate-zim-domain protein 10(JAZ10)	JAZ10	No	No	Yes	Yes	Yes	Yes
AT5G59090	subtilase 4.12(SBT4.12)	SBT4.12	Yes	No	No	Yes	Yes	Yes
AT1G63720	hydroxyproline-rich glycoprotein family protein(AT1G63720)	AT1G63720	No	No	Yes	Yes	Yes	Yes
AT1G06640	2-oxoglutarate (2OG) and Fe(II)-dependent oxygenase superfamily protein(AT1G06640)	AT1G06640	No	No	Yes	Yes	Yes	Yes
AT5G26260	TRAF-like family protein(AT5G26260)	AT5G26260	No	Yes	Yes	Yes	Yes	Yes
AT4G34710	arginine decarboxylase 2(ADC2)	ADC2	No	No	Yes	Yes	Yes	Yes
AT3G28220	TRAF-like family protein(AT3G28220)	AT3G28220	No	No	Yes	Yes	Yes	Yes
AT2G41410	Calcium-binding EF-hand family protein(AT2G41410)	AT2G41410	No	No	Yes	Yes	Yes	Yes
AT2G18193	P-loop containing nucleoside triphosphate hydrolases superfamily protein(AT2G18193)	AT2G18193	No	Yes	Yes	Yes	Yes	No
AT5G56880	uncharacterized protein(AT5G56880)	AT5G56880	No	No	Yes	Yes	Yes	Yes
AT1G11670	MATE efflux family protein(AT1G11670)	AT1G11670	No	No	Yes	Yes	Yes	Yes
AT1G08050	Zinc finger (C3HC4-type RING finger) family protein(AT1G08050)	AT1G08050	No	No	Yes	Yes	Yes	Yes
AT5G11790	N-MYC downregulated-like 2(NDL2)	NDL2	No	No	No	Yes	No	Yes
AT3G44860	farnesoic acid carboxyl-O-methyltransferase(FAMT)	FAMT	No	No	Yes	Yes	Yes	Yes
AT2G32990	glycosyl hydrolase 9B8(GH9B8)	GH9B8	No	No	Yes	Yes	Yes	Yes
AT5G13330	uncharacterized protein(Rap2.6L)	Rap2.6L	Yes	No	Yes	Yes	Yes	Yes
AT1G80120	LURP-one-like protein (DUF567)(AT1G80120)	AT1G80120	No	Yes	Yes	Yes	Yes	Yes
AT5G64260	EXORDIUM like 2(EXL2)	EXL2	No	No	Yes	Yes	Yes	Yes
AT1G76640	Calcium-binding EF-hand family protein(AT1G76640)	AT1G76640	No	No	Yes	Yes	Yes	No
AT4G04840	methionine sulfoxide reductase B6(MSRB6)	MSRB6	No	No	Yes	Yes	Yes	Yes
AT1G32640	Basic helix-loop-helix (bHLH) DNA-binding family protein(MYC2)	MYC2	No	No	Yes	Yes	No	No
AT5G10625	flowering-promoting factor-like protein(AT5G10625)	AT5G10625	No	No	No	Yes	No	No
AT4G35060	Heavy metal transport/detoxification superfamily protein(HIPP25)	HIPP25	No	No	Yes	Yes	Yes	Yes
AT3G22800	Leucine-rich repeat (LRR) family protein(AT3G22800)	AT3G22800	No	No	No	Yes	No	Yes
AT2G18210	uncharacterized protein(AT2G18210)	AT2G18210	No	No	Yes	Yes	Yes	Yes
AT2G28400	senescence regulator (Protein of unknown function, DUF584)(AT2G28400)	AT2G28400	No	No	Yes	Yes	Yes	Yes
AT4G37760	squalene epoxidase 3(SQE3)	SQE3	No	No	No	Yes	Yes	Yes
AT2G32140	transmembrane receptor(AT2G32140)	AT2G32140	No	No	Yes	Yes	Yes	Yes
AT1G79310	metacaspase 7(MC7)	MC7	No	No	Yes	Yes	Yes	Yes
AT1G69150	Cysteine/Histidine-rich C1 domain family protein(AT1G69150)	AT1G69150	No	No	Yes	Yes	Yes	No
AT1G78070	Transducin/WD40 repeat-like superfamily protein(AT1G78070)	AT1G78070	No	No	Yes	Yes	Yes	Yes
AT5G67050	alpha/beta-Hydrolases superfamily protein(AT5G67050)	AT5G67050	No	No	No	Yes	Yes	Yes
AT3G43270	Plant invertase/pectin methylesterase inhibitor superfamily(AT3G43270)	AT3G43270	No	No	Yes	Yes	Yes	Yes
AT3G25290	Auxin-responsive family protein(AT3G25290)	AT3G25290	No	No	Yes	Yes	Yes	Yes
AT3G04010	O-Glycosyl hydrolases family 17 protein(AT3G04010)	AT3G04010	No	No	Yes	Yes	Yes	Yes
AT5G59490	Haloacid dehalogenase-like hydrolase (HAD) superfamily protein(AT5G59490)	AT5G59490	No	No	Yes	Yes	Yes	Yes
AT1G64200	vacuolar H+-ATPase subunit E isoform 3(VHA-E3)	VHA-E3	No	No	No	Yes	Yes	Yes
AT1G19180	jasmonate-zim-domain protein 1(JAZ1)	JAZ1	No	No	Yes	Yes	Yes	Yes
AT3G56400	WRKY DNA-binding protein 70(WRKY70)	WRKY70	No	No	Yes	Yes	No	Yes
AT5G42655	Disease resistance-responsive (dirigent-like protein) family protein(AT5G42655)	AT5G42655	No	No	No	Yes	No	Yes
AT1G76930	extensin 4(EXT4)	EXT4	Yes	Yes	No	Yes	Yes	Yes
AT5G44050	MATE efflux family protein(AT5G44050)	AT5G44050	No	No	Yes	Yes	Yes	Yes
AT2G34810	FAD-binding Berberine family protein(AT2G34810)	AT2G34810	No	Yes	Yes	Yes	Yes	Yes
AT1G66880	Protein kinase superfamily protein(AT1G66880)	AT1G66880	No	No	Yes	Yes	Yes	Yes
AT1G78230	Outer arm dynein light chain 1 protein(AT1G78230)	AT1G78230	No	No	Yes	Yes	Yes	Yes
AT4G29270	HAD superfamily, subfamily IIIB acid phosphatase(AT4G29270)	AT4G29270	No	No	Yes	Yes	Yes	Yes
AT4G24340	Phosphorylase superfamily protein(AT4G24340)	AT4G24340	No	No	Yes	Yes	Yes	Yes
AT4G30460	glycine-rich protein(AT4G30460)	AT4G30460	No	No	Yes	Yes	Yes	Yes
AT5G53590	SAUR-like auxin-responsive protein family(AT5G53590)	AT5G53590	No	No	Yes	Yes	Yes	Yes
AT4G16750	Integrase-type DNA-binding superfamily protein(AT4G16750)	AT4G16750	No	Yes	No	Yes	Yes	Yes
AT5G67160	HXXXD-type acyl-transferase family protein(EPS1)	EPS1	No	No	No	Yes	Yes	Yes
AT3G15200	Tetratricopeptide repeat (TPR)-like superfamily protein(AT3G15200)	AT3G15200	No	No	Yes	No	Yes	No
AT1G74420	fucosyltransferase 3(FUT3)	FUT3	No	No	Yes	No	Yes	Yes
AT1G13310	Endosomal targeting BRO1-like domain-containing protein(AT1G13310)	AT1G13310	No	No	Yes	No	No	No
AT3G19970	alpha/beta-Hydrolases superfamily protein(AT3G19970)	AT3G19970	No	No	Yes	No	No	No
AT2G26380	Leucine-rich repeat (LRR) family protein(AT2G26380)	AT2G26380	No	No	Yes	No	No	No
AT3G56880	VQ motif-containing protein(AT3G56880)	AT3G56880	No	No	Yes	No	No	No
AT5G55120	GDP-L-galactose phosphorylase VITAMIN C DEFECTIVE 5 (VTC5)(VTC5)	VTC5	No	No	Yes	No	No	No
AT2G14290	LL-diaminopimelate protein (DUF295)(AT2G14290)	AT2G14290	No	No	Yes	No	No	No
AT5G03204	uncharacterized protein(AT5G03204)	AT5G03204	No	No	Yes	No	Yes	No
AT5G11650	alpha/beta-Hydrolases superfamily protein(AT5G11650)	AT5G11650	No	No	Yes	No	Yes	No
AT4G36010	Pathogenesis-related thaumatin superfamily protein(AT4G36010)	AT4G36010	No	No	Yes	No	Yes	No
AT1G72450	jasmonate-zim-domain protein 6(JAZ6)	JAZ6	No	No	Yes	No	No	No
AT1G74950	TIFY domain/Divergent CCT motif family protein(TIFY10B)	TIFY10B	No	No	Yes	No	Yes	No
AT5G08790	NAC (No Apical Meristem) domain transcriptional regulator superfamily protein(ATAF2)	ATAF2	No	No	Yes	No	Yes	No
AT4G31110	Wall-associated kinase family protein(AT4G31110)	AT4G31110	No	No	Yes	No	Yes	Yes
AT2G21500	RING/U-box superfamily protein(AT2G21500)	AT2G21500	No	No	Yes	No	No	No
AT3G10815	RING/U-box superfamily protein(AT3G10815)	AT3G10815	No	No	Yes	No	Yes	Yes
AT1G69790	Protein kinase superfamily protein(AT1G69790)	AT1G69790	No	No	Yes	No	Yes	No
AT5G38700	cotton fiber protein(AT5G38700)	AT5G38700	No	No	Yes	No	No	No
AT4G01870	tolB protein-like protein(AT4G01870)	AT4G01870	Yes	No	Yes	No	Yes	Yes
AT1G68690	Protein kinase superfamily protein(PERK9)	PERK9	No	No	Yes	No	No	No
AT5G41100	hydroxyproline-rich glycoprotein family protein(AT5G41100)	AT5G41100	No	No	Yes	No	No	No
AT1G75020	lysophosphatidyl acyltransferase 4(LPAT4)	LPAT4	No	No	Yes	No	No	No
AT1G44350	IAA-amino acid hydrolase ILR1-like 6(ILL6)	ILL6	No	No	Yes	No	Yes	No
AT2G29510	hypothetical protein (DUF3527)(AT2G29510)	AT2G29510	No	No	Yes	No	No	No
AT2G39420	alpha/beta-Hydrolases superfamily protein(AT2G39420)	AT2G39420	No	No	Yes	No	Yes	No
AT3G29575	ABI five binding protein 3(AFP3)	AFP3	No	No	Yes	No	Yes	No
AT2G46940	fold protein(AT2G46940)	AT2G46940	No	No	Yes	No	Yes	No
AT2G34600	jasmonate-zim-domain protein 7(JAZ7)	JAZ7	No	No	Yes	No	Yes	No
AT2G24600	Ankyrin repeat family protein(AT2G24600)	AT2G24600	No	No	Yes	No	No	No
AT2G37025	TRF-like 8(TRFL8)	TRFL8	No	No	Yes	No	Yes	Yes
AT4G24380	dihydrofolate reductase(AT4G24380)	AT4G24380	No	No	Yes	No	No	No
AT1G63090	phloem protein 2-A11(PP2-A11)	PP2-A11	No	No	Yes	No	No	No
AT1G73080	PEP1 receptor 1(PEPR1)	PEPR1	No	No	Yes	No	Yes	No
AT4G02360	transmembrane protein, putative (Protein of unknown function, DUF538)(AT4G02360)	AT4G02360	No	No	Yes	No	Yes	No
AT4G11350	transferring glycosyl group transferase (DUF604)(AT4G11350)	AT4G11350	No	No	Yes	No	Yes	No
AT1G54040	epithiospecifier protein(ESP)	ESP	No	No	Yes	No	Yes	No
AT1G70700	TIFY domain/Divergent CCT motif family protein(TIFY7)	TIFY7	No	No	Yes	No	Yes	No
AT5G09980	elicitor peptide 4 precursor(PROPEP4)	PROPEP4	No	No	Yes	No	Yes	No
AT1G78280	transferases, transferring glycosyl groups(AT1G78280)	AT1G78280	No	No	Yes	No	No	No
AT5G17760	P-loop containing nucleoside triphosphate hydrolases superfamily protein(AT5G17760)	AT5G17760	No	No	Yes	No	Yes	No
AT1G65890	acyl activating enzyme 12(AAE12)	AAE12	No	No	Yes	No	Yes	No
AT1G12380	uncharacterized protein(AT1G12380)	AT1G12380	No	No	Yes	No	No	No
AT1G73480	alpha/beta-Hydrolases superfamily protein(AT1G73480)	AT1G73480	No	No	Yes	No	Yes	No
AT1G61340	F-box family protein(FBS1)	FBS1	No	No	Yes	No	No	No
AT2G22930	UDP-Glycosyltransferase superfamily protein(AT2G22930)	AT2G22930	No	No	Yes	No	Yes	No
AT3G09940	monodehydroascorbate reductase(MDHAR)	MDHAR	No	No	Yes	No	Yes	Yes
AT2G30500	Kinase interacting (KIP1-like) family protein(NET4B)	NET4B	No	No	Yes	No	No	No
AT2G35710	Nucleotide-diphospho-sugar transferases superfamily protein(PGSIP7)	PGSIP7	No	No	Yes	No	Yes	No
AT5G56980	cotton fiber protein(AT5G56980)	AT5G56980	No	No	Yes	No	Yes	No
AT3G58790	galacturonosyltransferase 15(GAUT15)	GAUT15	No	No	Yes	No	No	No
AT1G10530	D-ribose-binding periplasmic protein(AT1G10530)	AT1G10530	No	No	Yes	No	No	No
AT1G20310	syringolide-induced protein(AT1G20310)	AT1G20310	No	No	Yes	No	Yes	No
AT3G53600	C2H2-type zinc finger family protein(AT3G53600)	AT3G53600	No	No	Yes	No	Yes	No
AT1G17750	PEP1 receptor 2(PEPR2)	PEPR2	No	No	Yes	No	Yes	No
AT1G43160	uncharacterized protein(RAP2.6)	RAP2.6	Yes	No	Yes	No	Yes	Yes
AT3G14870	hypothetical protein (DUF641)(AT3G14870)	AT3G14870	No	No	Yes	No	No	No
AT1G20510	OPC-8:0 CoA ligase1(OPCL1)	OPCL1	No	No	Yes	No	No	No
AT5G42650	allene oxide synthase(AOS)	AOS	No	No	Yes	No	Yes	No
AT1G32900	UDP-Glycosyltransferase superfamily protein(GBSS1)	GBSS1	No	Yes	Yes	No	No	Yes
AT5G42860	late embryogenesis abundant protein, group 2(AT5G42860)	AT5G42860	No	No	Yes	No	Yes	Yes
AT3G51450	Calcium-dependent phosphotriesterase superfamily protein(AT3G51450)	AT3G51450	No	No	Yes	No	Yes	No
AT4G05010	F-box family protein(FBS3)	FBS3	No	No	Yes	No	Yes	No
AT1G64900	cytochrome P450, family 89, subfamily A, polypeptide 2(CYP89A2)	CYP89A2	No	Yes	No	No	No	No
AT1G03990	Long-chain fatty alcohol dehydrogenase family protein(AT1G03990)	AT1G03990	No	Yes	No	No	No	Yes
AT1G54010	GDSL-like Lipase/Acylhydrolase superfamily protein(AT1G54010)	AT1G54010	No	Yes	No	No	No	No
AT5G24420	6-phosphogluconolactonase 5(PGL5)	PGL5	No	Yes	No	No	No	No
AT1G36622	uncharacterized protein(AT1G36622)	AT1G36622	Yes	Yes	No	No	No	No
AT1G64140	WRKY transcription factor(AT1G64140)	AT1G64140	No	Yes	No	No	No	No
AT4G32940	gamma vacuolar processing enzyme(GAMMA-VPE)	GAMMA-VPE	No	Yes	No	No	No	No
AT5G35940	Mannose-binding lectin superfamily protein(AT5G35940)	AT5G35940	No	Yes	No	No	No	No
AT1G73325	Kunitz family trypsin and protease inhibitor protein(AT1G73325)	AT1G73325	No	Yes	No	No	No	No
AT1G30700	FAD-binding Berberine family protein(AT1G30700)	AT1G30700	Yes	No	No	No	Yes	Yes
AT1G53625	uncharacterized protein(AT1G53625)	AT1G53625	Yes	No	No	No	No	No
AT3G50480	homolog of RPW8 4(HR4)	HR4	Yes	No	No	No	No	No
AT3G61920	UvrABC system protein C(AT3G61920)	AT3G61920	Yes	No	No	No	No	No
AT5G46050	peptide transporter 3(PTR3)	PTR3	Yes	No	No	No	No	No
AT5G08240	uncharacterized protein(AT5G08240)	AT5G08240	No	No	No	No	Yes	No
AT1G02310	Glycosyl hydrolase superfamily protein(MAN1)	MAN1	No	No	No	No	Yes	No
AT5G02230	Haloacid dehalogenase-like hydrolase (HAD) superfamily protein(AT5G02230)	AT5G02230	No	No	No	No	Yes	No
AT4G35770	Rhodanese/Cell cycle control phosphatase superfamily protein(SEN1)	SEN1	No	No	No	No	Yes	Yes
AT3G29250	NAD(P)-binding Rossmann-fold superfamily protein(SDR4)	SDR4	No	No	No	No	Yes	Yes
AT3G15510	NAC domain containing protein 2(NAC2)	NAC2	No	No	No	No	Yes	No
AT2G24130	Leucine-rich receptor-like protein kinase family protein(AT2G24130)	AT2G24130	No	No	No	No	Yes	No
AT4G13395	ROTUNDIFOLIA like 12(RTFL12)	RTFL12	No	No	No	No	Yes	No
AT3G27210	uncharacterized protein(AT3G27210)	AT3G27210	No	No	No	No	Yes	No
AT1G51420	sucrose-phosphatase 1(SPP1)	SPP1	No	No	No	No	Yes	No
AT5G65870	phytosulfokine 5 precursor(PSK5)	PSK5	No	No	No	No	Yes	No
AT5G23220	nicotinamidase 3(NIC3)	NIC3	No	No	No	No	Yes	Yes
AT4G22230	defensin-like protein(AT4G22230)	AT4G22230	No	No	No	No	Yes	Yes
AT1G29640	senescence regulator (Protein of unknown function, DUF584)(AT1G29640)	AT1G29640	No	No	No	No	Yes	No
AT4G22530	S-adenosyl-L-methionine-dependent methyltransferases superfamily protein(AT4G22530)	AT4G22530	No	No	No	No	Yes	No
AT5G66590	CAP (Cysteine-rich secretory proteins, Antigen 5, and Pathogenesis-related 1 protein) superfamily protein(AT5G66590)	AT5G66590	No	No	No	No	Yes	No
AT3G50770	calmodulin-like 41(CML41)	CML41	No	No	No	No	Yes	No
AT2G28120	Major facilitator superfamily protein(AT2G28120)	AT2G28120	No	No	No	No	Yes	No
AT3G48450	RPM1-interacting protein 4 (RIN4) family protein(AT3G48450)	AT3G48450	No	No	No	No	Yes	Yes
AT3G16770	ethylene-responsive element binding protein(EBP)	EBP	No	No	No	No	Yes	Yes
AT1G17620	Late embryogenesis abundant (LEA) hydroxyproline-rich glycoprotein family(AT1G17620)	AT1G17620	No	No	No	No	Yes	No
AT1G74020	strictosidine synthase 2(SS2)	SS2	No	No	No	No	Yes	No
AT1G08200	UDP-D-apiose/UDP-D-xylose synthase 2(AXS2)	AXS2	No	No	No	No	Yes	Yes
AT5G24080	Protein kinase superfamily protein(AT5G24080)	AT5G24080	No	No	No	No	Yes	No
AT4G28085	uncharacterized protein(AT4G28085)	AT4G28085	No	No	No	No	Yes	No
AT2G38400	alanine:glyoxylate aminotransferase 3(AGT3)	AGT3	No	No	No	No	Yes	Yes
AT3G15280	uncharacterized protein(AT3G15280)	AT3G15280	No	No	No	No	No	Yes
AT1G54000	GDSL-like Lipase/Acylhydrolase superfamily protein(GLL22)	GLL22	No	No	No	No	No	Yes
AT1G12130	Flavin-binding monooxygenase family protein(AT1G12130)	AT1G12130	No	No	No	No	No	Yes
AT1G45201	triacylglycerol lipase-like 1(TLL1)	TLL1	No	No	No	No	No	Yes
AT1G15520	pleiotropic drug resistance 12(ABCG40)	ABCG40	No	No	No	No	No	Yes

## Sheet: Supp Table 7
Supplementary Table 7. List of ABA-responsive DEGs suppressed by HFR1 and HY5
Locus	Gene	Symbol	Conditions present
			light-treated hfr1 cotyledon	light-treated hfr1hy5 cotyledon	shade-treated hfr1hy5 cotyledon	light-treated hfr1 hypocotyl	shade-treated hfr1 hypocotyl	light-treated hy5 hypocotyl	shade-treated hy5 hypocotyl	light-treated hfr1hy5 hypocotyl	shade-treated hfr1hy5 hypocotyl
AT1G53080	Legume lectin family protein(AT1G53080)	AT1G53080	Yes	No	No	No	No	No	No	No	No
AT5G16360	NC domain-containing protein-like protein(AT5G16360)	AT5G16360	No	No	No	No	No	Yes	Yes	Yes	Yes
AT2G45960	plasma membrane intrinsic protein 1B(PIP1B)	PIP1B	No	No	No	No	No	No	No	No	Yes
AT3G03450	RGA-like 2(RGL2)	RGL2	No	No	No	Yes	No	No	No	No	No
AT3G51810	Stress induced protein(EM1)	EM1	No	No	No	Yes	No	No	No	No	No
AT5G55180	O-Glycosyl hydrolases family 17 protein(AT5G55180)	AT5G55180	No	No	No	No	No	Yes	Yes	Yes	Yes
AT2G36270	Basic-leucine zipper (bZIP) transcription factor family protein(ABI5)	ABI5	No	No	Yes	No	No	No	No	No	No
AT5G24640	uncharacterized protein(AT5G24640)	AT5G24640	No	No	No	No	No	No	Yes	No	Yes
AT4G23400	plasma membrane intrinsic protein 1;5(PIP1;5)	PIP1;5	No	No	No	No	No	No	No	No	Yes
AT2G26290	root-specific kinase 1(ARSK1)	ARSK1	No	No	No	No	No	No	No	Yes	No
AT5G65020	annexin 2(ANNAT2)	ANNAT2	No	No	No	No	No	No	No	No	Yes
AT3G61890	homeobox 12(HB-12)	HB-12	No	No	No	No	No	No	No	Yes	No
AT5G24600	TRP-like ion channel protein (Protein of unknown function, DUF599)(AT5G24600)	AT5G24600	No	No	No	No	No	No	No	No	Yes
AT5G65280	GCR2-like 1(GCL1)	GCL1	No	No	No	No	No	No	No	No	Yes
AT4G17215	Pollen Ole e 1 allergen and extensin family protein(AT4G17215)	AT4G17215	No	No	No	No	No	No	Yes	Yes	No
AT5G45630	senescence regulator (Protein of unknown function, DUF584)(AT5G45630)	AT5G45630	No	No	No	No	No	No	No	No	Yes
AT3G10910	RING/U-box superfamily protein(AT3G10910)	AT3G10910	No	No	Yes	No	No	No	Yes	Yes	No
AT3G51890	Clathrin light chain protein(AT3G51890)	AT3G51890	No	No	No	No	No	No	No	Yes	No
AT4G23500	Pectin lyase-like superfamily protein(AT4G23500)	AT4G23500	No	No	No	No	No	No	No	No	Yes
AT3G51920	calmodulin 9(CAM9)	CAM9	No	No	No	No	No	No	Yes	Yes	Yes
AT3G26910	hydroxyproline-rich glycoprotein family protein(AT3G26910)	AT3G26910	No	No	Yes	No	No	Yes	No	No	No
AT2G46270	G-box binding factor 3(GBF3)	GBF3	No	No	Yes	No	No	Yes	No	Yes	No
AT3G11150	2-oxoglutarate (2OG) and Fe(II)-dependent oxygenase superfamily protein(AT3G11150)	AT3G11150	No	No	No	No	No	No	No	No	Yes
AT5G45820	CBL-interacting protein kinase 20(CIPK20)	CIPK20	No	No	Yes	No	No	No	Yes	No	No
AT2G46510	ABA-inducible BHLH-type transcription factor(AIB)	AIB	No	No	No	No	No	Yes	No	No	No
AT2G16850	plasma membrane intrinsic protein 2;8(PIP2;8)	PIP2;8	No	No	No	No	No	Yes	No	No	No
AT2G36630	Sulfite exporter TauE/SafE family protein(AT2G36630)	AT2G36630	No	No	No	No	No	No	No	No	Yes
AT3G11050	ferritin 2(FER2)	FER2	No	No	No	Yes	No	No	No	No	No
AT4G17340	tonoplast intrinsic protein 2;2(TIP2;2)	TIP2;2	No	No	No	No	No	No	No	No	Yes
AT1G53470	mechanosensitive channel of small conductance-like 4(MSL4)	MSL4	No	No	No	No	No	Yes	No	Yes	No
AT4G33550	Bifunctional inhibitor/lipid-transfer protein/seed storage 2S albumin superfamily protein(AT4G33550)	AT4G33550	No	No	No	No	No	No	No	Yes	No
AT5G45690	histone acetyltransferase (DUF1264)(AT5G45690)	AT5G45690	No	No	No	Yes	No	No	No	No	No
AT5G06530	ABC-2 type transporter family protein(ABCG22)	ABCG22	No	No	No	No	No	No	No	No	Yes
AT2G36780	UDP-Glycosyltransferase superfamily protein(AT2G36780)	AT2G36780	No	No	No	Yes	No	No	No	No	No
AT2G16990	Major facilitator superfamily protein(AT2G16990)	AT2G16990	No	No	No	No	No	Yes	Yes	Yes	Yes
AT3G27210	uncharacterized protein(AT3G27210)	AT3G27210	No	No	No	No	No	No	No	Yes	No
AT1G75020	lysophosphatidyl acyltransferase 4(LPAT4)	LPAT4	No	No	No	No	No	Yes	No	No	No
AT2G36690	2-oxoglutarate (2OG) and Fe(II)-dependent oxygenase superfamily protein(AT2G36690)	AT2G36690	Yes	Yes	Yes	No	No	No	No	No	No
AT5G65730	xyloglucan endotransglucosylase/hydrolase 6(XTH6)	XTH6	No	No	No	No	No	No	No	No	Yes
AT4G33905	Peroxisomal membrane 22 kDa (Mpv17/PMP22) family protein(AT4G33905)	AT4G33905	No	No	No	No	No	No	No	No	Yes
AT3G11410	protein phosphatase 2CA(PP2CA)	PP2CA	No	No	No	No	No	Yes	No	Yes	No
AT3G11420	beta-1,3-N-acetylglucosaminyltransferase lunatic protein, putative (DUF604)(AT3G11420)	AT3G11420	No	No	No	No	No	Yes	No	No	No
AT5G46050	peptide transporter 3(PTR3)	PTR3	Yes	No	Yes	No	No	No	No	No	No
AT2G46680	homeobox 7(HB-7)	HB-7	No	No	No	No	No	Yes	No	Yes	No
AT3G27330	zinc finger (C3HC4-type RING finger) family protein(AT3G27330)	AT3G27330	No	No	No	No	No	No	No	No	Yes
AT2G46940	fold protein(AT2G46940)	AT2G46940	No	No	No	No	No	Yes	No	Yes	No
AT2G46950	cytochrome P450, family 709, subfamily B, polypeptide 2(CYP709B2)	CYP709B2	No	No	No	No	Yes	No	No	No	No
AT5G46230	hypothetical protein (Protein of unknown function, DUF538)(AT5G46230)	AT5G46230	No	No	No	No	No	No	No	Yes	No
AT4G34000	abscisic acid responsive elements-binding factor 3(ABF3)	ABF3	No	No	Yes	No	No	Yes	No	Yes	No
AT2G17290	Calcium-dependent protein kinase family protein(CPK6)	CPK6	No	No	No	No	No	Yes	No	Yes	No
AT5G25370	phospholipase D alpha 3(PLDALPHA3)	PLDALPHA3	No	No	No	Yes	Yes	Yes	Yes	Yes	Yes
AT1G54120	uncharacterized protein(AT1G54120)	AT1G54120	No	No	No	No	No	No	No	No	Yes
AT5G25610	BURP domain-containing protein(RD22)	RD22	No	No	No	No	No	No	Yes	No	No
AT4G24380	dihydrofolate reductase(AT4G24380)	AT4G24380	No	No	No	No	No	Yes	No	No	No
AT2G17480	Seven transmembrane MLO family protein(MLO8)	MLO8	No	No	No	No	No	Yes	No	No	No
AT5G17490	RGA-like protein 3(RGL3)	RGL3	No	No	No	No	No	Yes	Yes	Yes	No
AT1G54100	aldehyde dehydrogenase 7B4(ALDH7B4)	ALDH7B4	No	No	No	No	No	No	No	Yes	No
AT2G37170	plasma membrane intrinsic protein 2(PIP2B)	PIP2B	No	No	No	No	No	No	No	Yes	Yes
AT5G56030	heat shock protein 81-2(HSP81-2)	HSP81-2	No	No	No	No	No	No	No	No	Yes
AT5G46350	WRKY DNA-binding protein 8(WRKY8)	WRKY8	No	No	No	No	No	No	No	Yes	No
AT2G47050	Plant invertase/pectin methylesterase inhibitor superfamily protein(AT2G47050)	AT2G47050	No	No	No	No	No	Yes	Yes	Yes	No
AT2G32690	glycine-rich protein 23(GRP23)	GRP23	No	No	No	No	No	Yes	Yes	Yes	No
AT3G11930	Adenine nucleotide alpha hydrolases-like superfamily protein(AT3G11930)	AT3G11930	No	No	No	No	No	No	No	No	Yes
AT3G63060	EID1-like 3(EDL3)	EDL3	No	No	No	No	No	Yes	Yes	Yes	Yes
AT3G57450	uncharacterized protein(AT3G57450)	AT3G57450	No	No	No	No	No	No	No	Yes	No
AT3G18560	uncharacterized protein(AT3G18560)	AT3G18560	No	No	No	No	No	No	No	No	Yes
AT1G75750	GAST1 protein homolog 1(GASA1)	GASA1	No	No	No	Yes	No	Yes	Yes	Yes	No
AT5G07080	HXXXD-type acyl-transferase family protein(AT5G07080)	AT5G07080	No	No	No	No	No	No	No	No	Yes
AT1G65690	Late embryogenesis abundant (LEA) hydroxyproline-rich glycoprotein family(AT1G65690)	AT1G65690	Yes	No	No	No	No	No	No	No	No
AT3G62990	myelin transcription factor-like protein(AT3G62990)	AT3G62990	No	No	No	Yes	No	No	No	No	Yes
AT3G11820	syntaxin of plants 121(SYP121)	SYP121	No	No	No	No	No	Yes	No	No	No
AT2G47180	galactinol synthase 1(GolS1)	GolS1	No	No	No	No	No	Yes	Yes	Yes	Yes
AT5G17760	P-loop containing nucleoside triphosphate hydrolases superfamily protein(AT5G17760)	AT5G17760	No	No	No	No	No	Yes	No	Yes	No
AT5G26000	thioglucoside glucohydrolase 1(TGG1)	TGG1	No	No	No	No	No	Yes	Yes	Yes	No
AT1G12320	ankyrin repeat/KH domain protein (DUF1442)(AT1G12320)	AT1G12320	No	No	No	No	No	No	Yes	No	No
AT5G46710	PLATZ transcription factor family protein(AT5G46710)	AT5G46710	No	Yes	No	No	No	No	No	No	No
AT5G25980	glucoside glucohydrolase 2(TGG2)	TGG2	No	No	No	Yes	No	No	No	No	No
AT4G34380	Transducin/WD40 repeat-like superfamily protein(AT4G34380)	AT4G34380	No	No	No	No	No	Yes	No	Yes	No
AT4G34390	extra-large GTP-binding protein 2(XLG2)	XLG2	No	No	No	No	No	Yes	No	No	No
AT5G25930	kinase family with leucine-rich repeat domain-containing protein(AT5G25930)	AT5G25930	No	No	No	No	No	Yes	No	Yes	No
AT1G75900	GDSL-like Lipase/Acylhydrolase superfamily protein(AT1G75900)	AT1G75900	No	No	No	No	No	No	No	No	Yes
AT1G76180	Dehydrin family protein(ERD14)	ERD14	No	No	No	No	No	Yes	Yes	Yes	Yes
AT3G28210	zinc finger (AN1-like) family protein(PMZ)	PMZ	No	Yes	No	No	No	No	Yes	Yes	No
AT2G47550	Plant invertase/pectin methylesterase inhibitor superfamily(AT2G47550)	AT2G47550	Yes	No	No	No	No	No	No	No	No
AT5G66400	Dehydrin family protein(RAB18)	RAB18	No	No	No	Yes	No	Yes	No	Yes	No
AT2G47520	Integrase-type DNA-binding superfamily protein(ERF71)	ERF71	No	No	No	No	No	No	No	No	Yes
AT2G17840	Senescence/dehydration-associated protein-like protein(ERD7)	ERD7	No	No	No	No	No	Yes	Yes	Yes	No
AT1G12420	ACT domain repeat 8(ACR8)	ACR8	No	No	No	No	No	Yes	No	Yes	No
AT5G07330	NFU1 iron-sulfur cluster protein(AT5G07330)	AT5G07330	No	No	No	Yes	No	No	No	No	No
AT1G76070	uncharacterized protein(AT1G76070)	AT1G76070	No	No	No	No	No	No	No	Yes	No
AT2G47770	TSPO(outer membrane tryptophan-rich sensory protein)-like protein(TSPO)	TSPO	No	No	No	Yes	Yes	Yes	Yes	Yes	No
AT3G53420	plasma membrane intrinsic protein 2A(PIP2A)	PIP2A	No	No	No	No	No	Yes	Yes	Yes	Yes
AT5G26340	Major facilitator superfamily protein(MSS1)	MSS1	No	No	Yes	No	No	No	No	No	No
AT2G37870	Bifunctional inhibitor/lipid-transfer protein/seed storage 2S albumin superfamily protein(AT2G37870)	AT2G37870	No	No	No	No	No	Yes	Yes	Yes	No
AT4G25000	alpha-amylase-like protein(AMY1)	AMY1	No	No	No	No	No	No	Yes	No	No
AT4G24960	HVA22 homologue D(HVA22D)	HVA22D	No	No	No	No	No	Yes	Yes	Yes	Yes
AT4G34710	arginine decarboxylase 2(ADC2)	ADC2	No	No	No	No	No	Yes	Yes	Yes	No
AT2G37750	uncharacterized protein(AT2G37750)	AT2G37750	No	No	No	No	No	No	No	No	Yes
AT3G18950	Transducin/WD40 repeat-like superfamily protein(AT3G18950)	AT3G18950	No	No	No	No	No	Yes	No	Yes	No
AT5G56870	beta-galactosidase 4(BGAL4)	BGAL4	No	No	No	No	No	No	No	No	Yes
AT1G66350	RGA-like 1(RGL1)	RGL1	No	No	No	No	No	No	No	Yes	No
AT5G37540	Eukaryotic aspartyl protease family protein(AT5G37540)	AT5G37540	No	No	No	No	No	No	No	No	Yes
AT2G47800	multidrug resistance-associated protein 4(ABCC4)	ABCC4	No	No	No	No	No	No	No	No	Yes
AT4G35100	plasma membrane intrinsic protein 3(PIP3)	PIP3	No	No	No	No	No	Yes	Yes	Yes	No
AT5G07920	diacylglycerol kinase1(DGK1)	DGK1	No	No	No	No	No	Yes	No	No	No
AT5G26770	myosin heavy chain, cardiac protein(AT5G26770)	AT5G26770	No	No	No	No	No	Yes	No	No	No
AT3G28580	P-loop containing nucleoside triphosphate hydrolases superfamily protein(AT3G28580)	AT3G28580	No	No	No	No	No	Yes	No	No	No
AT2G18210	uncharacterized protein(AT2G18210)	AT2G18210	No	No	No	No	No	No	No	No	Yes
AT1G12845	uncharacterized protein(AT1G12845)	AT1G12845	No	No	No	No	No	No	No	No	Yes
AT3G19240	Vacuolar import/degradation, Vid27-related protein(AT3G19240)	AT3G19240	No	No	No	No	No	Yes	Yes	No	No
AT1G43160	uncharacterized protein(RAP2.6)	RAP2.6	Yes	Yes	No	Yes	Yes	Yes	No	Yes	Yes
AT2G28400	senescence regulator (Protein of unknown function, DUF584)(AT2G28400)	AT2G28400	No	No	No	No	No	Yes	Yes	Yes	Yes
AT4G25480	dehydration response element B1A(DREB1A)	DREB1A	No	No	No	No	No	No	No	No	Yes
AT2G38340	Integrase-type DNA-binding superfamily protein(DREB19)	DREB19	No	No	No	No	No	No	No	No	Yes
AT4G36950	mitogen-activated protein kinase kinase kinase 21(MAPKKK21)	MAPKKK21	No	No	No	No	Yes	Yes	No	No	No
AT2G20142	Toll-Interleukin-Resistance (TIR) domain family protein(AT2G20142)	AT2G20142	No	Yes	No	No	No	Yes	No	No	Yes
AT5G01540	lectin receptor kinase a4.1(LECRKA4.1)	LECRKA4.1	Yes	No	Yes	No	No	Yes	Yes	No	No
AT4G25433	peptidoglycan-binding LysM domain-containing protein(AT4G25433)	AT4G25433	No	No	No	No	No	Yes	Yes	Yes	Yes
AT5G57050	Protein phosphatase 2C family protein(ABI2)	ABI2	No	No	No	No	No	Yes	No	Yes	No
AT1G76700	DNAJ heat shock N-terminal domain-containing protein(AT1G76700)	AT1G76700	No	No	No	No	No	Yes	No	No	No
AT1G76930	extensin 4(EXT4)	EXT4	Yes	No	Yes	No	Yes	No	Yes	Yes	No
AT1G66880	Protein kinase superfamily protein(AT1G66880)	AT1G66880	No	No	No	No	No	Yes	Yes	Yes	No
AT2G38480	Uncharacterized protein family (UPF0497)(AT2G38480)	AT2G38480	No	No	No	No	No	Yes	Yes	Yes	No
AT2G38490	CBL-interacting Serine/Threonine-kinase(CIPK22)	CIPK22	No	No	No	No	No	Yes	No	No	Yes
AT1G22985	Integrase-type DNA-binding superfamily protein(CRF7)	CRF7	No	No	No	No	No	No	No	Yes	No
AT5G38010	UDP-Glycosyltransferase superfamily protein(AT5G38010)	AT5G38010	No	No	No	No	No	Yes	Yes	Yes	No
AT2G38400	alanine:glyoxylate aminotransferase 3(AGT3)	AGT3	No	No	No	Yes	No	No	No	Yes	No
AT4G25580	CAP160 protein(AT4G25580)	AT4G25580	No	No	No	Yes	Yes	No	No	No	No
AT3G19580	zinc-finger protein 2(ZF2)	ZF2	No	No	No	No	No	Yes	No	Yes	No
AT5G47530	Auxin-responsive family protein(AT5G47530)	AT5G47530	No	No	No	No	No	No	No	No	Yes
AT4G19200	proline-rich family protein(AT4G19200)	AT4G19200	No	No	No	No	No	No	No	Yes	No
AT4G25810	xyloglucan endotransglycosylase 6(XTR6)	XTR6	No	Yes	No	No	Yes	Yes	Yes	Yes	No
AT1G30700	FAD-binding Berberine family protein(AT1G30700)	AT1G30700	Yes	No	Yes	No	No	No	No	Yes	Yes
AT5G38240	Protein kinase family protein(AT5G38240)	AT5G38240	No	No	Yes	No	No	No	No	No	No
AT2G38640	LURP-one-like protein (DUF567)(AT2G38640)	AT2G38640	No	No	No	No	No	No	Yes	Yes	No
AT2G28740	histone H4(HIS4)	HIS4	No	No	No	No	No	No	No	No	Yes
AT1G77120	alcohol dehydrogenase 1(ADH1)	ADH1	No	No	Yes	Yes	No	Yes	Yes	Yes	Yes
AT3G54200	Late embryogenesis abundant (LEA) hydroxyproline-rich glycoprotein family(AT3G54200)	AT3G54200	No	No	No	No	No	No	No	No	Yes
AT2G18690	uncharacterized protein(AT2G18690)	AT2G18690	No	No	Yes	No	No	Yes	Yes	Yes	Yes
AT5G08240	uncharacterized protein(AT5G08240)	AT5G08240	No	No	No	No	No	No	No	Yes	No
AT5G67310	cytochrome P450, family 81, subfamily G, polypeptide 1(CYP81G1)	CYP81G1	No	No	No	No	No	No	No	Yes	No
AT5G01520	RING/U-box superfamily protein(AIRP2)	AIRP2	No	No	No	No	No	Yes	Yes	Yes	No
AT2G38530	lipid transfer protein 2(LTP2)	LTP2	No	No	No	No	No	No	No	No	Yes
AT2G38790	uncharacterized protein(AT2G38790)	AT2G38790	No	No	No	No	No	Yes	No	No	No
AT1G43910	P-loop containing nucleoside triphosphate hydrolases superfamily protein(AT1G43910)	AT1G43910	No	No	No	No	No	Yes	Yes	Yes	No
AT1G77200	Integrase-type DNA-binding superfamily protein(AT1G77200)	AT1G77200	No	No	Yes	No	No	No	No	No	No
AT1G13520	hypothetical protein (DUF1262)(AT1G13520)	AT1G13520	No	No	No	No	Yes	No	No	No	No
AT2G38750	annexin 4(ANNAT4)	ANNAT4	No	No	No	No	No	No	Yes	Yes	Yes
AT2G38760	annexin 3(ANNAT3)	ANNAT3	No	No	No	No	No	No	No	No	Yes
AT5G01820	serine/threonine protein kinase 1(SR1)	SR1	No	No	Yes	No	No	No	No	No	No
AT3G15534	uncharacterized protein(AT3G15534)	AT3G15534	Yes	No	No	No	No	No	No	No	No
AT1G30720	FAD-binding Berberine family protein(AT1G30720)	AT1G30720	Yes	No	Yes	No	No	No	No	No	No
AT2G38940	phosphate transporter 1;4(PHT1;4)	PHT1;4	No	No	Yes	No	No	No	Yes	No	No
AT4G26080	Protein phosphatase 2C family protein(ABI1)	ABI1	No	No	No	No	No	Yes	Yes	Yes	No
AT1G44170	aldehyde dehydrogenase 3H1(ALDH3H1)	ALDH3H1	No	No	No	No	No	No	No	Yes	No
AT4G36010	Pathogenesis-related thaumatin superfamily protein(AT4G36010)	AT4G36010	No	No	No	No	No	Yes	No	Yes	No
AT2G29130	laccase 2(LAC2)	LAC2	No	No	No	No	No	No	No	No	Yes
AT1G77500	DUF630 family protein, putative (DUF630 and DUF632)(AT1G77500)	AT1G77500	No	No	No	No	No	Yes	No	No	No
AT3G13310	Chaperone DnaJ-domain superfamily protein(AT3G13310)	AT3G13310	No	No	No	No	No	Yes	Yes	Yes	No
AT5G58070	temperature-induced lipocalin(TIL)	TIL	No	No	No	No	No	No	No	No	Yes
AT4G10960	UDP-D-glucose/UDP-D-galactose 4-epimerase 5(UGE5)	UGE5	No	No	Yes	No	No	No	No	Yes	No
AT5G48310	portal protein(AT5G48310)	AT5G48310	No	No	No	No	No	Yes	Yes	Yes	No
AT5G38710	Methylenetetrahydrofolate reductase family protein(AT5G38710)	AT5G38710	No	No	No	No	No	No	No	No	Yes
AT4G12735	uncharacterized protein(AT4G12735)	AT4G12735	No	Yes	No	No	No	No	Yes	Yes	Yes
AT3G54770	RNA-binding (RRM/RBD/RNP motifs) family protein(ARP1)	ARP1	No	No	Yes	No	Yes	Yes	No	No	Yes
AT2G29510	hypothetical protein (DUF3527)(AT2G29510)	AT2G29510	No	No	No	No	No	Yes	No	No	No
AT1G56250	phloem protein 2-B14(PP2-B14)	PP2-B14	No	Yes	No	No	No	No	Yes	No	No
AT3G29575	ABI five binding protein 3(AFP3)	AFP3	No	No	No	No	No	Yes	No	Yes	No
AT5G58120	Disease resistance protein (TIR-NBS-LRR class) family(AT5G58120)	AT5G58120	No	No	No	No	Yes	Yes	Yes	No	Yes
AT4G03820	transmembrane protein, putative (DUF3537)(AT4G03820)	AT4G03820	No	No	No	No	No	No	No	Yes	Yes
AT1G14350	Duplicated homeodomain-like superfamily protein(FLP)	FLP	No	No	No	No	Yes	Yes	Yes	Yes	No
AT1G78070	Transducin/WD40 repeat-like superfamily protein(AT1G78070)	AT1G78070	No	No	No	No	No	No	No	No	Yes
AT5G39050	HXXXD-type acyl-transferase family protein(PMAT1)	PMAT1	No	No	Yes	No	No	No	No	No	No
AT3G04010	O-Glycosyl hydrolases family 17 protein(AT3G04010)	AT3G04010	No	No	No	No	No	Yes	Yes	Yes	Yes
AT3G04000	NAD(P)-binding Rossmann-fold superfamily protein(AT3G04000)	AT3G04000	No	No	No	Yes	Yes	No	Yes	Yes	No
AT1G56540	Disease resistance protein (TIR-NBS-LRR class) family(AT1G56540)	AT1G56540	No	No	No	No	No	Yes	Yes	Yes	Yes
AT4G36600	Late embryogenesis abundant (LEA) protein(AT4G36600)	AT4G36600	No	No	No	Yes	Yes	Yes	No	No	No
AT3G29670	HXXXD-type acyl-transferase family protein(PMAT2)	PMAT2	No	No	No	No	No	No	No	Yes	No
AT1G24145	uncharacterized protein(AT1G24145)	AT1G24145	No	No	No	No	No	Yes	No	No	No
AT1G56660	MAEBL domain protein(AT1G56660)	AT1G56660	No	No	No	No	Yes	Yes	Yes	No	Yes
AT1G24330	ARM repeat superfamily protein(AT1G24330)	AT1G24330	No	No	No	No	No	Yes	Yes	No	No
AT3G14050	RELA/SPOT homolog 2(RSH2)	RSH2	No	No	Yes	No	No	No	No	No	No
AT3G55430	O-Glycosyl hydrolases family 17 protein(AT3G55430)	AT3G55430	No	No	No	No	No	No	No	No	Yes
AT2G39800	delta1-pyrroline-5-carboxylate synthase 1(P5CS1)	P5CS1	No	No	No	No	No	Yes	No	Yes	Yes
AT1G45249	abscisic acid responsive elements-binding factor 2(ABF2)	ABF2	No	No	No	No	No	Yes	No	Yes	No
AT1G56600	galactinol synthase 2(GolS2)	GolS2	No	No	No	No	No	Yes	No	Yes	No
AT5G58570	uncharacterized protein(AT5G58570)	AT5G58570	No	No	Yes	No	No	No	No	No	No
AT1G78280	transferases, transferring glycosyl groups(AT1G78280)	AT1G78280	No	No	No	No	No	Yes	No	No	No
AT5G39520	hypothetical protein (DUF1997)(AT5G39520)	AT5G39520	No	No	No	No	No	No	No	Yes	No
AT1G46768	uncharacterized protein(RAP2.1)	RAP2.1	No	No	No	No	No	No	No	No	Yes
AT4G11890	Protein kinase superfamily protein(ARCK1)	ARCK1	Yes	No	Yes	No	No	No	No	No	No
AT1G05340	cysteine-rich TM module stress tolerance protein(AT1G05340)	AT1G05340	No	No	No	No	No	No	No	No	Yes
AT4G27350	membrane lipoprotein lipid attachment site-like protein, putative (DUF1223)(AT4G27350)	AT4G27350	No	No	No	No	No	Yes	No	Yes	No
AT5G39610	NAC domain containing protein 6(NAC6)	NAC6	No	No	No	Yes	No	No	No	No	No
AT3G04640	glycine-rich protein(AT3G04640)	AT3G04640	No	No	No	No	No	Yes	No	Yes	No
AT5G10230	annexin 7(ANNAT7)	ANNAT7	No	No	No	No	No	No	No	No	Yes
AT4G37050	PATATIN-like protein 4(PLP4)	PLP4	No	No	No	No	No	Yes	No	Yes	No
AT2G30210	laccase 3(LAC3)	LAC3	No	No	No	No	No	No	Yes	No	No
AT4G27520	early nodulin-like protein 2(ENODL2)	ENODL2	No	No	No	No	No	Yes	Yes	Yes	Yes
AT1G05510	naphthalene 1,2-dioxygenase subunit alpha (DUF1264)(AT1G05510)	AT1G05510	No	No	No	Yes	Yes	No	No	No	No
AT1G68620	alpha/beta-Hydrolases superfamily protein(AT1G68620)	AT1G68620	No	No	Yes	No	No	Yes	No	Yes	Yes
AT5G18130	uncharacterized protein(AT5G18130)	AT5G18130	No	No	Yes	No	No	No	No	No	No
AT2G40170	Stress induced protein(GEA6)	GEA6	No	No	No	Yes	Yes	Yes	No	Yes	No
AT4G27410	NAC (No Apical Meristem) domain transcriptional regulator superfamily protein(RD26)	RD26	No	No	No	No	No	Yes	No	Yes	No
AT3G14590	Calcium-dependent lipid-binding (CaLB domain) family protein(NTMC2T6.2)	NTMC2T6.2	No	No	No	No	No	Yes	No	Yes	No
AT3G14595	Ribosomal protein L18ae family(AT3G14595)	AT3G14595	No	No	No	No	No	No	No	Yes	No
AT5G40010	AAA-ATPase 1(AATP1)	AATP1	No	No	No	No	No	Yes	No	No	No
AT5G59220	PP2C protein (Clade A protein phosphatases type 2C)(HAI1)	HAI1	No	No	No	No	No	Yes	Yes	Yes	Yes
AT5G18270	NAC domain containing protein 87(ANAC087)	ANAC087	No	Yes	No	No	No	Yes	Yes	Yes	Yes
AT2G30550	alpha/beta-Hydrolases superfamily protein(AT2G30550)	AT2G30550	No	No	No	No	No	No	No	Yes	No
AT5G49525	uncharacterized protein(AT5G49525)	AT5G49525	No	No	No	No	No	No	No	No	Yes
AT2G40340	Integrase-type DNA-binding superfamily protein(DREB2C)	DREB2C	No	Yes	No	No	No	No	No	No	No
AT1G36622	uncharacterized protein(AT1G36622)	AT1G36622	Yes	No	Yes	No	No	No	No	No	No
AT4G04840	methionine sulfoxide reductase B6(MSRB6)	MSRB6	No	No	No	No	No	Yes	Yes	Yes	Yes
AT1G32640	Basic helix-loop-helix (bHLH) DNA-binding family protein(MYC2)	MYC2	No	No	No	No	No	Yes	Yes	No	No
AT5G49690	UDP-Glycosyltransferase superfamily protein(AT5G49690)	AT5G49690	No	No	No	Yes	No	No	No	No	Yes
AT2G20720	Pentatricopeptide repeat (PPR) superfamily protein(AT2G20720)	AT2G20720	No	No	No	No	No	No	No	No	Yes
AT2G40530	uncharacterized protein(AT2G40530)	AT2G40530	No	No	No	No	No	Yes	Yes	Yes	No
AT5G49700	Putative AT-hook DNA-binding family protein(AT5G49700)	AT5G49700	No	No	No	No	No	No	No	Yes	Yes
AT1G15380	Lactoylglutathione lyase / glyoxalase I family protein(GLYI4)	GLYI4	No	No	No	No	No	No	No	No	Yes
AT1G58340	MATE efflux family protein(ZF14)	ZF14	No	No	No	No	No	No	Yes	No	No
AT1G58270	TRAF-like family protein(ZW9)	ZW9	No	No	No	No	No	No	No	No	Yes
AT1G32560	Late embryogenesis abundant protein, group 1 protein(AtLEA4-1)	AtLEA4-1	No	No	No	No	No	No	No	No	Yes
AT5G10695	methionyl-tRNA synthetase(AT5G10695)	AT5G10695	No	No	No	No	Yes	Yes	Yes	Yes	No
AT5G49620	myb domain protein 78(MYB78)	MYB78	No	No	No	Yes	No	No	No	No	No
AT5G59310	lipid transfer protein 4(LTP4)	LTP4	No	No	No	No	No	No	No	No	Yes
AT5G59320	lipid transfer protein 3(LTP3)	LTP3	No	Yes	No	No	No	No	No	No	No
AT4G12480	Bifunctional inhibitor/lipid-transfer protein/seed storage 2S albumin superfamily protein(EARLI1)	EARLI1	Yes	No	Yes	No	No	No	Yes	Yes	No
AT1G79310	metacaspase 7(MC7)	MC7	No	No	No	No	No	No	No	No	Yes
AT4G12500	Bifunctional inhibitor/lipid-transfer protein/seed storage 2S albumin superfamily protein(AT4G12500)	AT4G12500	Yes	No	Yes	No	No	No	No	No	No
AT3G56410	hypothetical protein (DUF3133)(AT3G56410)	AT3G56410	No	No	Yes	No	No	No	No	No	No
AT5G59530	2-oxoglutarate (2OG) and Fe(II)-dependent oxygenase superfamily protein(AT5G59530)	AT5G59530	No	No	No	No	No	Yes	No	Yes	No
AT1G15520	pleiotropic drug resistance 12(ABCG40)	ABCG40	No	No	No	No	No	No	No	No	Yes
AT5G59490	Haloacid dehalogenase-like hydrolase (HAD) superfamily protein(AT5G59490)	AT5G59490	No	No	No	No	No	Yes	Yes	Yes	Yes
AT5G59510	ROTUNDIFOLIA like 5(RTFL5)	RTFL5	No	Yes	No	No	No	No	No	No	No
AT1G05850	Chitinase family protein(POM1)	POM1	No	No	No	No	No	No	No	No	Yes
AT3G46320	Histone superfamily protein(AT3G46320)	AT3G46320	No	No	No	No	No	No	No	No	Yes
AT4G28085	uncharacterized protein(AT4G28085)	AT4G28085	No	No	No	No	No	No	No	Yes	No
AT1G32940	Subtilase family protein(SBT3.5)	SBT3.5	No	No	No	No	No	No	No	Yes	No
AT1G69295	plasmodesmata callose-binding protein 4(PDCB4)	PDCB4	No	No	No	No	No	No	No	Yes	No
AT4G05100	myb domain protein 74(MYB74)	MYB74	No	No	No	No	No	No	No	Yes	No
AT1G69260	ABI five binding protein(AFP1)	AFP1	No	No	No	No	No	Yes	No	Yes	No
AT5G59690	Histone superfamily protein(AT5G59690)	AT5G59690	No	No	No	No	No	No	No	No	Yes
AT5G40390	Raffinose synthase family protein(SIP1)	SIP1	No	No	No	No	No	No	Yes	Yes	Yes
AT4G21410	cysteine-rich RLK (RECEPTOR-like protein kinase) 29(CRK29)	CRK29	No	No	Yes	No	No	No	No	No	No
AT4G12580	uncharacterized protein(AT4G12580)	AT4G12580	No	No	No	No	No	Yes	No	Yes	Yes
AT4G05010	F-box family protein(FBS3)	FBS3	No	No	No	No	No	Yes	No	Yes	No
AT3G46450	SEC14 cytosolic factor family protein / phosphoglyceride transfer family protein(AT3G46450)	AT3G46450	No	No	No	No	No	No	No	Yes	No
AT2G21180	uncharacterized protein(AT2G21180)	AT2G21180	No	No	No	No	No	No	Yes	Yes	Yes
AT3G15200	Tetratricopeptide repeat (TPR)-like superfamily protein(AT3G15200)	AT3G15200	No	No	No	No	No	Yes	No	Yes	No
AT3G22060	Receptor-like protein kinase-related family protein(AT3G22060)	AT3G22060	Yes	No	Yes	No	No	No	Yes	No	No
AT1G59590	ZCF37(ZCF37)	ZCF37	No	Yes	No	No	No	No	No	No	No
AT1G69430	Son of sevenless protein(AT1G69430)	AT1G69430	No	No	No	No	No	No	No	No	Yes
AT5G01300	PEBP (phosphatidylethanolamine-binding protein) family protein(AT5G01300)	AT5G01300	No	No	No	Yes	No	Yes	No	No	Yes
AT1G48000	myb domain protein 112(MYB112)	MYB112	No	No	No	Yes	No	No	No	Yes	No
AT3G22231	pathogen and circadian controlled 1(PCC1)	PCC1	No	No	Yes	No	No	Yes	Yes	Yes	No
AT2G41190	Transmembrane amino acid transporter family protein(AT2G41190)	AT2G41190	No	No	No	No	No	No	No	Yes	No
AT5G19110	Eukaryotic aspartyl protease family protein(AT5G19110)	AT5G19110	No	No	No	No	No	Yes	Yes	Yes	Yes
AT5G40730	arabinogalactan protein 24(AGP24)	AGP24	No	No	No	No	No	No	No	No	Yes
AT5G19240	Glycoprotein membrane precursor GPI-anchored(AT5G19240)	AT5G19240	No	No	No	No	No	Yes	Yes	No	Yes
AT3G05880	Low temperature and salt responsive protein family(RCI2A)	RCI2A	No	No	No	No	No	Yes	Yes	Yes	No
AT3G22380	time for coffee(TIC)	TIC	No	No	Yes	No	No	No	No	No	No
AT4G28520	cruciferin 3(CRU3)	CRU3	No	No	No	Yes	Yes	No	Yes	Yes	No
AT5G19230	Glycoprotein membrane precursor GPI-anchored(AT5G19230)	AT5G19230	No	No	No	No	No	No	No	No	Yes
AT3G57010	Calcium-dependent phosphotriesterase superfamily protein(AT3G57010)	AT3G57010	No	No	No	No	No	Yes	Yes	Yes	Yes
AT3G57020	Calcium-dependent phosphotriesterase superfamily protein(AT3G57020)	AT3G57020	No	No	No	No	No	No	No	No	Yes
AT2G41240	basic helix-loop-helix protein 100(BHLH100)	BHLH100	No	No	No	No	No	No	No	No	Yes
AT1G80080	Leucine-rich repeat (LRR) family protein(TMM)	TMM	No	No	No	No	No	No	Yes	No	No
AT5G11650	alpha/beta-Hydrolases superfamily protein(AT5G11650)	AT5G11650	No	No	No	No	No	Yes	No	Yes	No
AT5G50600	hydroxysteroid dehydrogenase 1(HSD1)	HSD1	No	No	No	Yes	No	No	No	No	No
AT4G00430	plasma membrane intrinsic protein 1;4(PIP1;4)	PIP1;4	No	No	No	No	No	No	No	No	Yes
AT1G06640	2-oxoglutarate (2OG) and Fe(II)-dependent oxygenase superfamily protein(AT1G06640)	AT1G06640	No	No	No	No	No	No	No	No	Yes
AT2G21490	dehydrin LEA(LEA)	LEA	No	No	No	Yes	No	No	No	No	No
AT2G21500	RING/U-box superfamily protein(AT2G21500)	AT2G21500	No	No	No	No	No	Yes	No	No	No
AT1G69790	Protein kinase superfamily protein(AT1G69790)	AT1G69790	No	No	No	No	No	Yes	No	Yes	No
AT2G41410	Calcium-binding EF-hand family protein(AT2G41410)	AT2G41410	No	No	No	No	No	No	No	No	Yes
AT3G10815	RING/U-box superfamily protein(AT3G10815)	AT3G10815	No	No	No	No	No	Yes	No	Yes	Yes
AT2G21820	seed maturation protein(AT2G21820)	AT2G21820	No	No	No	Yes	Yes	No	Yes	No	Yes
AT3G53232	ROTUNDIFOLIA like 1(RTFL1)	RTFL1	No	No	No	No	No	Yes	Yes	Yes	No
AT5G50720	HVA22 homologue E(HVA22E)	HVA22E	No	No	No	No	No	No	Yes	Yes	Yes
AT4G38680	glycine rich protein 2(GRP2)	GRP2	No	No	No	No	No	No	Yes	No	No
AT4G38690	PLC-like phosphodiesterases superfamily protein(AT4G38690)	AT4G38690	No	No	No	No	No	No	Yes	Yes	No
AT2G41640	Glycosyltransferase family 61 protein(AT2G41640)	AT2G41640	No	Yes	No	No	No	No	No	No	No
AT5G11790	N-MYC downregulated-like 2(NDL2)	NDL2	No	No	No	No	No	No	Yes	No	No
AT1G60200	splicing factor PWI domain-containing protein / RNA recognition motif (RRM)-containing protein(AT1G60200)	AT1G60200	No	No	Yes	No	No	No	No	No	No
AT5G11740	arabinogalactan protein 15(AGP15)	AGP15	No	No	No	No	No	Yes	Yes	Yes	No
AT1G80120	LURP-one-like protein (DUF567)(AT1G80120)	AT1G80120	No	No	Yes	No	No	Yes	Yes	Yes	No
AT1G01620	plasma membrane intrinsic protein 1C(PIP1C)	PIP1C	No	No	No	No	No	No	No	No	Yes
AT5G11970	ABC family ABC transporter, putative (DUF3511)(AT5G11970)	AT5G11970	No	No	No	No	No	No	No	Yes	No
AT3G57530	calcium-dependent protein kinase 32(CPK32)	CPK32	No	No	No	No	No	Yes	No	No	No
AT5G60630	uncharacterized protein(AT5G60630)	AT5G60630	No	No	No	No	No	Yes	No	No	No
AT5G60660	plasma membrane intrinsic protein 2;4(PIP2;4)	PIP2;4	No	No	No	No	No	Yes	Yes	Yes	No
AT3G03341	cold-regulated protein(AT3G03341)	AT3G03341	No	No	No	No	No	No	No	No	Yes
AT2G32140	transmembrane receptor(AT2G32140)	AT2G32140	No	No	No	No	No	Yes	Yes	Yes	Yes
AT1G80590	WRKY DNA-binding protein 66(WRKY66)	WRKY66	No	Yes	No	No	No	No	No	No	No
AT2G32150	Haloacid dehalogenase-like hydrolase (HAD) superfamily protein(AT2G32150)	AT2G32150	No	No	No	No	Yes	Yes	Yes	Yes	Yes
AT4G13580	Disease resistance-responsive (dirigent-like protein) family protein(AT4G13580)	AT4G13580	No	No	No	No	No	No	Yes	Yes	Yes
AT3G06420	Ubiquitin-like superfamily protein(ATG8H)	ATG8H	No	No	No	No	No	No	No	Yes	No
AT1G07135	glycine-rich protein(AT1G07135)	AT1G07135	No	No	No	No	No	Yes	No	No	No
AT3G22910	ATPase E1-E2 type family protein / haloacid dehalogenase-like hydrolase family protein(AT3G22910)	AT3G22910	No	No	No	No	No	Yes	Yes	Yes	Yes
AT2G32020	Acyl-CoA N-acyltransferases (NAT) superfamily protein(AT2G32020)	AT2G32020	No	Yes	No	No	No	No	No	Yes	No
AT4G00700	C2 calcium/lipid-binding plant phosphoribosyltransferase family protein(AT4G00700)	AT4G00700	No	No	No	No	No	No	No	Yes	No
AT1G70670	Caleosin-related family protein(CLO4)	CLO4	No	No	No	No	No	Yes	Yes	Yes	No
AT5G12420	O-acyltransferase (WSD1-like) family protein(AT5G12420)	AT5G12420	No	No	No	No	No	No	No	Yes	No
AT1G02820	Late embryogenesis abundant 3 (LEA3) family protein(LEA3)	LEA3	No	No	No	No	No	No	No	No	Yes
AT1G70640	octicosapeptide/Phox/Bem1p (PB1) domain-containing protein(AT1G70640)	AT1G70640	No	No	No	No	No	Yes	No	Yes	Yes
AT2G22470	arabinogalactan protein 2(AGP2)	AGP2	No	No	No	No	No	Yes	Yes	Yes	Yes
AT2G01890	purple acid phosphatase 8(PAP8)	PAP8	No	No	No	No	No	No	Yes	Yes	Yes
AT5G41740	Disease resistance protein (TIR-NBS-LRR class) family(AT5G41740)	AT5G41740	No	No	No	No	Yes	Yes	Yes	No	No
AT5G41750	Disease resistance protein (TIR-NBS-LRR class) family(AT5G41750)	AT5G41750	No	No	No	No	No	No	No	No	Yes
AT1G05100	mitogen-activated protein kinase kinase kinase 18(MAPKKK18)	MAPKKK18	No	No	No	No	No	Yes	Yes	Yes	No
AT4G14010	ralf-like 32(RALFL32)	RALFL32	No	No	No	No	No	No	No	Yes	No
AT1G49450	Transducin/WD40 repeat-like superfamily protein(AT1G49450)	AT1G49450	No	No	No	No	No	Yes	No	Yes	No
AT1G01250	Integrase-type DNA-binding superfamily protein(AT1G01250)	AT1G01250	No	No	No	No	No	No	No	Yes	No
AT1G03060	BEACH-DOMAIN HOMOLOG A1(SPI)	SPI	No	No	Yes	No	No	No	No	No	No
AT2G32510	mitogen-activated protein kinase kinase kinase 17(MAPKKK17)	MAPKKK17	No	No	No	No	No	Yes	Yes	Yes	No
AT3G48020	uncharacterized protein(AT3G48020)	AT3G48020	No	No	No	No	No	Yes	Yes	Yes	Yes
AT2G02100	low-molecular-weight cysteine-rich 69(LCR69)	LCR69	No	No	No	No	No	No	No	No	Yes
AT2G22590	UDP-Glycosyltransferase superfamily protein(AT2G22590)	AT2G22590	No	No	No	Yes	No	No	No	No	No
AT5G13100	Gap junction beta-4 protein(AT5G13100)	AT5G13100	No	No	No	No	No	Yes	No	No	No
AT1G61210	Transducin/WD40 repeat-like superfamily protein(DWA3)	DWA3	No	No	Yes	No	No	No	No	No	No
AT3G48240	Octicosapeptide/Phox/Bem1p family protein(AT3G48240)	AT3G48240	No	No	No	No	No	No	No	No	Yes
AT2G42560	late embryogenesis abundant domain-containing protein / LEA domain-containing protein(AT2G42560)	AT2G42560	No	No	No	Yes	Yes	No	No	No	No
AT1G70950	TPX2 (targeting protein for Xklp2) protein family(AT1G70950)	AT1G70950	No	No	Yes	No	No	No	No	No	No
AT1G49570	Peroxidase superfamily protein(AT1G49570)	AT1G49570	No	No	No	Yes	No	Yes	No	No	No
AT2G42530	cold regulated 15b(COR15B)	COR15B	No	No	No	No	No	Yes	No	Yes	No
AT2G42540	cold-regulated 15a(COR15A)	COR15A	No	Yes	No	No	No	Yes	Yes	Yes	No
AT2G42760	DUF1685 family protein(AT2G42760)	AT2G42760	No	No	No	No	No	Yes	Yes	Yes	No
AT1G61340	F-box family protein(FBS1)	FBS1	No	No	No	No	No	Yes	No	No	No
AT1G07900	LOB domain-containing protein 1(LBD1)	LBD1	No	No	No	No	No	Yes	Yes	No	No
AT5G13210	Uncharacterized conserved protein UCP015417, vWA(AT5G13210)	AT5G13210	Yes	Yes	Yes	No	No	Yes	Yes	Yes	No
AT5G13180	NAC domain containing protein 83(NAC083)	NAC083	No	No	Yes	No	No	No	No	No	No
AT5G61560	U-box domain-containing protein kinase family protein(AT5G61560)	AT5G61560	No	No	No	No	No	Yes	Yes	Yes	No
AT3G58450	Adenine nucleotide alpha hydrolases-like superfamily protein(AT3G58450)	AT3G58450	No	No	No	Yes	No	Yes	No	No	No
AT4G39730	Lipase/lipooxygenase, PLAT/LH2 family protein(PLAT1)	PLAT1	No	No	No	No	No	No	No	No	Yes
AT5G51760	Protein phosphatase 2C family protein(AHG1)	AHG1	No	No	No	Yes	No	No	No	No	No
AT2G23120	Late embryogenesis abundant protein, group 6(AT2G23120)	AT2G23120	No	No	No	No	No	Yes	No	Yes	No
AT5G20810	SAUR-like auxin-responsive protein family(AT5G20810)	AT5G20810	No	No	No	Yes	No	No	No	No	No
AT3G16860	COBRA-like protein 8 precursor(COBL8)	COBL8	No	No	No	No	No	Yes	No	No	No
AT4G14819	hypothetical protein (DUF1677)(AT4G14819)	AT4G14819	No	No	No	No	No	No	No	Yes	No
AT4G14365	uncharacterized protein(XBAT34)	XBAT34	Yes	No	No	No	No	Yes	No	Yes	No
AT4G39950	cytochrome P450, family 79, subfamily B, polypeptide 2(CYP79B2)	CYP79B2	No	No	No	No	No	No	No	No	Yes
AT2G23110	Late embryogenesis abundant protein, group 6(AT2G23110)	AT2G23110	No	No	No	Yes	No	No	No	Yes	No
AT1G49960	Xanthine/uracil permease family protein(AT1G49960)	AT1G49960	No	No	No	No	No	No	No	No	Yes
AT5G13330	uncharacterized protein(Rap2.6L)	Rap2.6L	Yes	Yes	No	Yes	Yes	Yes	Yes	Yes	Yes
AT2G02820	myb domain protein 88(MYB88)	MYB88	No	No	No	No	Yes	Yes	Yes	Yes	No
AT1G03880	cruciferin 2(CRU2)	CRU2	No	No	No	Yes	No	No	No	No	No
AT5G61820	stress up-regulated Nod 19 protein(AT5G61820)	AT5G61820	No	No	No	No	No	No	No	No	Yes
AT5G52050	MATE efflux family protein(AT5G52050)	AT5G52050	No	No	No	No	No	No	Yes	No	No
AT2G43230	Protein kinase superfamily protein(AT2G43230)	AT2G43230	No	No	No	No	No	No	No	Yes	No
AT2G33380	Caleosin-related family protein(RD20)	RD20	No	Yes	No	No	No	Yes	Yes	Yes	No
AT1G50260	N-terminal-transmembrane-C2 domain type 5.1(NTMC2T5.1)	NTMC2T5.1	No	No	Yes	No	No	No	No	No	No
AT5G52300	CAP160 protein(LTI65)	LTI65	No	No	No	Yes	Yes	Yes	Yes	Yes	Yes
AT5G52310	low-temperature-responsive protein 78 (LTI78) / desiccation-responsive protein 29A (RD29A)(LTI78)	LTI78	No	Yes	Yes	No	No	Yes	Yes	Yes	Yes
AT4G14605	Mitochondrial transcription termination factor family protein(MDA1)	MDA1	No	No	Yes	No	No	No	No	No	No
AT1G17940	Endosomal targeting BRO1-like domain-containing protein(AT1G17940)	AT1G17940	No	No	No	No	No	No	No	Yes	Yes
AT1G17950	myb domain protein 52(MYB52)	MYB52	No	No	No	No	No	No	No	Yes	No
AT5G62000	auxin response factor 2(ARF2)	ARF2	No	No	Yes	No	No	No	No	No	No
AT5G42655	Disease resistance-responsive (dirigent-like protein) family protein(AT5G42655)	AT5G42655	No	No	No	No	No	No	Yes	No	No
AT5G13810	Glutaredoxin family protein(AT5G13810)	AT5G13810	No	No	No	No	No	No	No	Yes	No
AT1G08500	early nodulin-like protein 18(ENODL18)	ENODL18	No	No	No	No	No	No	No	No	Yes
AT1G18100	PEBP (phosphatidylethanolamine-binding protein) family protein(E12A11)	E12A11	No	No	No	Yes	No	No	No	No	No
AT4G30460	glycine-rich protein(AT4G30460)	AT4G30460	No	No	No	No	No	No	No	No	Yes
AT3G17420	glyoxysomal protein kinase 1(GPK1)	GPK1	No	No	No	No	No	No	No	No	Yes
AT1G71930	vascular related NAC-domain protein 7(VND7)	VND7	No	No	No	No	No	Yes	Yes	Yes	No
AT1G71960	ATP-binding cassette family G25(ABCG25)	ABCG25	No	No	No	No	No	No	No	Yes	No
AT5G13880	cotton fiber protein(AT5G13880)	AT5G13880	No	No	No	No	No	No	No	No	Yes
AT3G59220	pirin(PRN)	PRN	No	No	Yes	No	No	No	Yes	Yes	No
AT1G35720	annexin 1(ANNAT1)	ANNAT1	No	No	No	No	No	No	No	Yes	No
AT3G24500	multiprotein bridging factor 1C(MBF1C)	MBF1C	No	No	No	No	Yes	Yes	Yes	Yes	Yes
AT3G17520	Late embryogenesis abundant protein (LEA) family protein(AT3G17520)	AT3G17520	No	No	No	No	No	No	No	No	Yes
AT3G08040	MATE efflux family protein(FRD3)	FRD3	No	No	No	Yes	Yes	No	Yes	Yes	No
AT1G53903	linoleate 9S-lipoxygenase-4 protein, putative (DUF581)(AT1G53903)	AT1G53903	No	No	No	No	No	Yes	No	Yes	No
AT3G49260	IQ-domain 21(iqd21)	iqd21	No	No	No	No	No	No	Yes	No	No
AT4G30830	myosin-like protein (Protein of unknown function, DUF593)(AT4G30830)	AT4G30830	No	No	No	No	No	Yes	No	Yes	No
AT3G59350	Protein kinase superfamily protein(AT3G59350)	AT3G59350	No	No	No	No	No	Yes	No	Yes	No
AT5G62490	HVA22 homologue B(HVA22B)	HVA22B	No	No	No	Yes	Yes	No	No	No	No
AT5G22140	FAD/NAD(P)-binding oxidoreductase family protein(AT5G22140)	AT5G22140	No	No	No	No	No	Yes	Yes	Yes	No
AT5G22390	FANTASTIC four-like protein (DUF3049)(AT5G22390)	AT5G22390	No	No	No	No	No	No	Yes	Yes	No
AT3G24650	AP2/B3-like transcriptional factor family protein(ABI3)	ABI3	No	No	No	Yes	No	No	No	No	No
AT5G62770	membrane-associated kinase regulator, putative (DUF1645)(AT5G62770)	AT5G62770	No	No	No	No	No	Yes	Yes	Yes	Yes
AT2G43870	Pectin lyase-like superfamily protein(AT2G43870)	AT2G43870	No	No	No	No	No	No	Yes	No	No
AT1G02730	cellulose synthase-like D5(CSLD5)	CSLD5	No	No	No	No	No	No	No	No	Yes
AT1G08910	zinc ion binding protein(AT1G08910)	AT1G08910	No	No	Yes	No	No	No	No	No	No
AT3G02850	STELAR K+ outward rectifier(SKOR)	SKOR	No	Yes	No	No	Yes	No	No	No	No
AT5G43450	2-oxoglutarate (2OG) and Fe(II)-dependent oxygenase superfamily protein(AT5G43450)	AT5G43450	No	Yes	Yes	No	No	No	No	No	No
AT1G04570	Major facilitator superfamily protein(AT1G04570)	AT1G04570	No	No	No	No	No	Yes	No	No	No
AT5G54165	Avr9/Cf-9 rapidly elicited protein(AT5G54165)	AT5G54165	No	No	No	Yes	Yes	Yes	Yes	No	No
AT1G62510	Bifunctional inhibitor/lipid-transfer protein/seed storage 2S albumin superfamily protein(AT1G62510)	AT1G62510	No	No	No	No	No	No	No	No	Yes
AT3G17770	Dihydroxyacetone kinase(AT3G17770)	AT3G17770	No	No	Yes	No	No	No	No	No	No
AT3G49570	response to low sulfur 3(LSU3)	LSU3	No	Yes	Yes	No	No	No	No	No	No
AT1G09310	plant/protein (Protein of unknown function, DUF538)(AT1G09310)	AT1G09310	No	No	No	No	No	No	Yes	No	No
AT5G67245	uncharacterized protein(AT5G67245)	AT5G67245	No	No	No	No	No	No	No	Yes	No
AT3G03170	uncharacterized protein(AT3G03170)	AT3G03170	No	No	No	No	No	No	No	Yes	No
AT1G62710	beta vacuolar processing enzyme(BETA-VPE)	BETA-VPE	No	No	No	No	No	No	No	No	Yes
AT4G13395	ROTUNDIFOLIA like 12(RTFL12)	RTFL12	No	No	No	No	No	No	No	Yes	No
AT4G01870	tolB protein-like protein(AT4G01870)	AT4G01870	Yes	No	No	No	No	Yes	No	Yes	No
AT1G18830	Transducin/WD40 repeat-like superfamily protein(AT1G18830)	AT1G18830	No	No	No	No	No	No	No	No	Yes
AT3G01830	Calcium-binding EF-hand family protein(AT3G01830)	AT3G01830	No	No	No	No	Yes	Yes	Yes	Yes	Yes
AT1G62660	Glycosyl hydrolases family 32 protein(AT1G62660)	AT1G62660	No	No	No	No	No	Yes	Yes	Yes	Yes
AT4G15530	pyruvate orthophosphate dikinase(PPDK)	PPDK	No	No	Yes	No	No	No	No	No	No
AT5G63130	Octicosapeptide/Phox/Bem1p family protein(AT5G63130)	AT5G63130	No	No	No	No	No	Yes	Yes	No	No
AT5G63320	nuclear protein X1(NPX1)	NPX1	No	No	Yes	No	No	No	No	No	No
AT2G24600	Ankyrin repeat family protein(AT2G24600)	AT2G24600	No	No	No	No	No	Yes	No	No	No
AT1G01560	MAP kinase 11(MPK11)	MPK11	Yes	Yes	No	No	No	Yes	No	No	No
AT5G44050	MATE efflux family protein(AT5G44050)	AT5G44050	No	No	No	No	No	No	No	No	Yes
AT4G21930	senescence regulator (Protein of unknown function, DUF584)(AT4G21930)	AT4G21930	No	No	No	No	No	No	No	No	Yes
AT4G33467	uncharacterized protein(AT4G33467)	AT4G33467	No	No	No	Yes	No	Yes	Yes	Yes	Yes
AT5G53590	SAUR-like auxin-responsive protein family(AT5G53590)	AT5G53590	No	No	No	No	No	Yes	Yes	Yes	Yes
AT3G01420	Peroxidase superfamily protein(DOX1)	DOX1	No	No	No	No	No	No	No	Yes	No
AT4G31910	HXXXD-type acyl-transferase family protein(BAT1)	BAT1	No	No	No	No	No	Yes	Yes	Yes	No
AT1G02390	glycerol-3-phosphate acyltransferase 2(GPAT2)	GPAT2	No	No	No	No	No	Yes	No	Yes	No
AT1G73210	hypothetical protein (DUF789)(AT1G73210)	AT1G73210	No	No	No	No	No	No	No	No	Yes
AT3G50310	mitogen-activated protein kinase kinase kinase 20(MAPKKK20)	MAPKKK20	No	No	Yes	No	No	No	No	No	No
AT5G44120	RmlC-like cupins superfamily protein(CRA1)	CRA1	No	No	No	Yes	Yes	Yes	Yes	Yes	No
AT1G03070	Bax inhibitor-1 family protein(AT1G03070)	AT1G03070	No	No	No	No	No	No	Yes	No	Yes
AT1G09950	RESPONSE TO ABA AND SALT 1(RAS1)	RAS1	No	No	No	No	No	Yes	Yes	Yes	No
AT4G32070	Octicosapeptide/Phox/Bem1p (PB1) domain-containing protein / tetratricopeptide repeat (TPR)-containing protein(Phox4)	Phox4	No	No	No	No	No	No	No	No	Yes
AT5G44310	Late embryogenesis abundant protein (LEA) family protein(AT5G44310)	AT5G44310	No	No	No	Yes	Yes	No	No	No	No
AT2G44790	uclacyanin 2(UCC2)	UCC2	No	No	No	No	No	No	No	No	Yes
AT1G10140	Uncharacterized conserved protein UCP031279(AT1G10140)	AT1G10140	No	No	No	No	No	No	Yes	Yes	Yes
AT1G27030	uncharacterized protein(AT1G27030)	AT1G27030	No	No	No	No	No	No	No	Yes	No
AT5G15500	Ankyrin repeat family protein(AT5G15500)	AT5G15500	No	No	No	No	No	Yes	No	Yes	No
AT1G73480	alpha/beta-Hydrolases superfamily protein(AT1G73480)	AT1G73480	No	No	No	No	No	Yes	No	Yes	No
AT2G25460	EEIG1/EHBP1 protein amino-terminal domain protein(AT2G25460)	AT2G25460	No	No	No	No	No	Yes	No	Yes	No
AT3G02140	AFP2 (ABI five-binding protein 2) family protein(TMAC2)	TMAC2	No	No	No	No	No	Yes	No	No	No
AT5G54300	cotton fiber-like protein (DUF761)(AT5G54300)	AT5G54300	No	No	No	No	No	No	No	No	Yes
AT5G23810	amino acid permease 7(AAP7)	AAP7	No	No	No	No	No	Yes	Yes	Yes	Yes
AT5G44610	microtubule-associated protein 18(MAP18)	MAP18	No	No	No	No	No	No	No	Yes	No
AT3G09940	monodehydroascorbate reductase(MDHAR)	MDHAR	No	No	No	No	No	No	No	No	Yes
AT1G63720	hydroxyproline-rich glycoprotein family protein(AT1G63720)	AT1G63720	No	No	No	No	No	Yes	Yes	Yes	Yes
AT1G63750	Disease resistance protein (TIR-NBS-LRR class) family(AT1G63750)	AT1G63750	No	No	No	No	No	Yes	No	No	No
AT3G50830	cold-regulated 413-plasma membrane 2(COR413-PM2)	COR413-PM2	No	No	No	No	No	No	No	No	Yes
AT3G50760	galacturonosyltransferase-like 2(GATL2)	GATL2	No	No	Yes	No	No	No	Yes	Yes	No
AT2G35290	uncharacterized protein(AT2G35290)	AT2G35290	No	No	No	No	No	Yes	No	Yes	No
AT2G35300	Late embryogenesis abundant protein, group 1 protein(LEA18)	LEA18	No	No	No	No	No	No	No	No	Yes
AT5G23950	Calcium-dependent lipid-binding (CaLB domain) family protein(AT5G23950)	AT5G23950	No	No	No	No	No	No	No	Yes	No
AT3G26200	cytochrome P450, family 71, subfamily B, polypeptide 22(CYP71B22)	CYP71B22	No	No	No	Yes	No	No	No	No	No
AT3G26210	cytochrome P450, family 71, subfamily B, polypeptide 23(CYP71B23)	CYP71B23	Yes	No	Yes	No	No	No	No	No	No
AT3G02880	Leucine-rich repeat protein kinase family protein(AT3G02880)	AT3G02880	No	No	No	No	No	Yes	No	Yes	No
AT4G22710	cytochrome P450, family 706, subfamily A, polypeptide 2(CYP706A2)	CYP706A2	No	No	No	No	No	No	No	No	Yes
AT1G73850	DNA ligase (DUF1666)(AT1G73850)	AT1G73850	No	No	No	No	No	Yes	Yes	No	No
AT3G50970	dehydrin family protein(LTI30)	LTI30	No	Yes	No	No	No	Yes	No	Yes	No
AT1G10340	Ankyrin repeat family protein(AT1G10340)	AT1G10340	Yes	No	Yes	No	No	No	No	Yes	No
AT4G22620	SAUR-like auxin-responsive protein family(AT4G22620)	AT4G22620	No	No	No	No	No	No	No	Yes	No
AT3G50980	dehydrin xero 1(XERO1)	XERO1	No	No	No	Yes	Yes	No	No	Yes	Yes
AT1G52400	beta glucosidase 18(BGLU18)	BGLU18	No	No	No	No	No	Yes	Yes	Yes	Yes
AT3G02410	alpha/beta-Hydrolases superfamily protein(ICME-LIKE2)	ICME-LIKE2	No	No	No	Yes	No	Yes	No	Yes	No
AT4G32480	sugar phosphate exchanger, putative (DUF506)(AT4G32480)	AT4G32480	No	No	No	No	No	Yes	Yes	No	No
AT1G20030	Pathogenesis-related thaumatin superfamily protein(AT1G20030)	AT1G20030	No	No	No	No	No	No	Yes	No	Yes
AT3G02480	Late embryogenesis abundant protein (LEA) family protein(AT3G02480)	AT3G02480	No	No	No	No	No	No	No	No	Yes
AT5G64260	EXORDIUM like 2(EXL2)	EXL2	No	No	No	No	No	Yes	Yes	Yes	No
AT2G15970	cold regulated 413 plasma membrane 1(COR413-PM1)	COR413-PM1	No	No	No	No	No	Yes	Yes	Yes	No
AT5G05410	DRE-binding protein 2A(DREB2A)	DREB2A	No	No	No	No	No	No	No	No	Yes
AT5G24080	Protein kinase superfamily protein(AT5G24080)	AT5G24080	No	No	No	No	No	No	No	Yes	No
AT1G74010	Calcium-dependent phosphotriesterase superfamily protein(AT1G74010)	AT1G74010	No	No	No	Yes	No	No	No	Yes	No
AT5G54530	serine protease, putative (Protein of unknown function, DUF538)(AT5G54530)	AT5G54530	No	No	No	No	No	No	No	Yes	No
AT1G05675	UDP-Glycosyltransferase superfamily protein(AT1G05675)	AT1G05675	No	Yes	No	No	No	Yes	Yes	Yes	Yes
AT1G20440	cold-regulated 47(COR47)	COR47	No	No	No	No	No	Yes	Yes	Yes	Yes
AT1G20450	Dehydrin family protein(ERD10)	ERD10	No	No	No	No	No	Yes	Yes	Yes	Yes
AT5G54720	Ankyrin repeat family protein(AT5G54720)	AT5G54720	No	Yes	No	No	No	No	No	No	No
AT3G26450	Polyketide cyclase/dehydrase and lipid transport superfamily protein(AT3G26450)	AT3G26450	No	No	No	No	No	No	Yes	Yes	No
AT3G10340	phenylalanine ammonia-lyase 4(PAL4)	PAL4	No	No	No	No	No	No	No	No	Yes
AT3G61430	plasma membrane intrinsic protein 1A(PIP1A)	PIP1A	No	No	No	No	No	No	No	No	Yes
AT1G02205	Fatty acid hydroxylase superfamily(CER1)	CER1	No	No	No	No	No	No	No	No	Yes
AT1G52890	NAC domain containing protein 19(NAC019)	NAC019	No	No	No	No	No	No	No	No	Yes
AT5G64750	Integrase-type DNA-binding superfamily protein(ABR1)	ABR1	No	No	No	No	No	Yes	Yes	Yes	No
AT4G02090	multidrug resistance protein ABC transporter family protein(AT4G02090)	AT4G02090	No	No	No	No	No	No	Yes	No	Yes
AT1G27770	autoinhibited Ca2+-ATPase 1(ACA1)	ACA1	No	No	No	No	No	Yes	No	Yes	No
AT5G16200	50S ribosomal protein-like protein(AT5G16200)	AT5G16200	No	No	No	No	No	Yes	No	Yes	No
AT4G16750	Integrase-type DNA-binding superfamily protein(AT4G16750)	AT4G16750	No	No	No	No	No	No	No	No	Yes
